# Supplementary material for: Identification of β4GALNT2 as an anti-hPIV3 factor through genome-wide CRISPR/Cas9 library screening
Source: Emerg Microbes Infect. 2025 Jul 16;14(1):2529895. doi: 10.1080/22221751.2025.2529895 (PMC12269090; doi:10.1080/22221751.2025.2529895)
Supplement: Table S1.xlsx [file TEMI_A_2529895_SM5461.xlsx]

## Sheet: Table S1
Anti-viral gene rank									Pro-viral gene rank
id	num	pos|score	pos|p-value	pos|fdr	pos|rank (enriched in high) ((anti-viral gene rank)	pos|goodsgrna	pos|lfc		id	num	neg|score	neg|p-value	neg|fdr	neg|rank (depleted in high) (Pro-viral gene rank)	neg|goodsgrna	neg|lfc
B4GALNT2	14	1.7986e-07	2.179e-06	0.044554	1	9	3.7352		ST3GAL6	27	6.0821e-16	2.4211e-07	0.002475	1	22	-3.8026
ASB7	11	1.1156e-05	3.8496e-05	0.166549	2	8	3.8803		SLC35A2	22	2.1559e-11	2.4211e-07	0.002475	2	14	-3.5897			Column name	Content
TRIM37	7	1.8349e-05	3.1475e-05	0.166549	3	5	3.5614		SLC35A1	13	3.1736e-07	7.0213e-06	0.047855	3	11	-3.6679			id	Gene ID
CYC1	10	2.1267e-05	4.3823e-05	0.166549	4	5	2.499		TM9SF2	11	3.6345e-07	9.9267e-06	0.050743	4	10	-3.683			num	The number of targeting sgRNAs for each gene
BCO2	19	2.8676e-05	0.00012517	0.166549	5	10	3.727		SLC35B2	21	7.5838e-07	3.1717e-05	0.108086	5	18	-2.7729			neg|score	The RRA lo value of this gene in negative selection
RASSF2	12	3.1255e-05	8.5466e-05	0.166549	6	9	2.8589		MGAT1	11	8.9486e-07	2.1064e-05	0.086139	6	8	-2.9058			neg|p-value	The raw p-value (using permutation) of this gene in negative selection
ARMC3	22	3.1323e-05	0.00014212	0.166549	7	14	2.9764		KIAA0100	9	2.7485e-06	6.6097e-05	0.170792	7	9	-2.6084			neg|fdr	The false discovery rate of this gene in negative selection
TCTE3	10	3.2256e-05	6.8034e-05	0.166549	8	4	5.3329		USH1C	10	3.0681e-06	6.6823e-05	0.170792	8	7	-3.4791			neg|rank	The ranking of this gene in negative selection
PHACTR4	13	3.7186e-05	9.4908e-05	0.166549	9	6	4.3948		NSD1	86	3.1045e-06	0.00041474	0.730611	9	55	-2.0399			neg|goodsgrna	The number of “good” sgRNAs, i.e., sgRNAs whose ranking is below the alpha cutoff (determined by the –gene-test-fdr-threshold option), in negative selection.
MED8	14	4.9835e-05	0.00015423	0.166549	10	7	3.6831		FAM185A	18	1.5057e-05	0.00042878	0.730611	10	11	-2.8681			neg|lfc	The log2 fold change of this gene in negative selection. The way to calculate gene lfc is controlled by the –gene-lfc-method option
HERC1	9	5.1842e-05	0.00014382	0.166549	11	8	2.8398		FAM3A	5	2.2567e-05	0.00018183	0.413091	11	5	-3.7352			pos|score	The RRA lo value of this gene in positive selection
SLC13A4	11	5.524e-05	0.00015084	0.166549	12	8	2.805		IL20	10	2.8343e-05	0.00039368	0.730611	12	9	-2.0351			pos|p-value	The raw p-value (using permutation) of this gene in positive selection
SNUPN	11	5.7208e-05	0.00015423	0.166549	13	9	2.1989		FGD6	11	3.106e-05	0.0004898	0.740806	13	10	-2.3121			pos|fdr	The false discovery rate of this gene in positive selection
SPAG7	7	5.748e-05	0.00011016	0.166549	14	6	3.1188		TOX	12	4.2163e-05	0.00062175	0.847525	14	6	-3.4167			pos|rank	The ranking of this gene in positive selection
CDRT15	4	6.3948e-05	6.6581e-05	0.166549	15	4	3.7272		BTBD9	20	4.8148e-05	0.0012089	0.997098	15	13	-2.5626			pos|goodsgrna	The number of “good” sgRNAs, i.e., sgRNAs whose ranking is below the alpha cutoff (determined by the –gene-test-fdr-threshold option), in positive selection.
SPC24	5	6.4584e-05	0.00010096	0.166549	16	5	2.9271		ADCY4	11	4.8237e-05	0.00067671	0.86479	16	8	-3.3862			pos|lfc	The log fold change of this gene in positive selection
hsa-mir-3929	4	6.6679e-05	6.8518e-05	0.166549	17	2	6.1928		HIST1H3A	5	5.4161e-05	0.00050723	0.740806	17	4	-2.7741
DGAT2L6	11	6.8483e-05	0.00018957	0.166549	18	7	3.1284		EPHA6	22	5.5611e-05	0.0014764	1.0	18	14	-2.7822
SNRNP70	11	7.3645e-05	0.00020023	0.166549	19	7	3.4876		TMEM246	13	5.6607e-05	0.00081641	0.967822	19	9	-3.1053
PKDREJ	12	7.656e-05	0.00023073	0.166549	20	4	3.9814		KAT7	19	5.892e-05	0.0012936	0.997098	20	15	-2.5156
CABYR	20	7.8463e-05	0.00023509	0.166549	21	12	2.4663		RBM26	11	6.3873e-05	0.000852	0.967822	21	9	-2.7967
PRPF3	10	8.3889e-05	0.0001828	0.166549	22	7	3.5663		SLCO3A1	12	7.6331e-05	0.00099	0.997098	22	8	-2.7845
MAPK7	22	8.4396e-05	0.00025785	0.166549	23	12	3.5892		CLEC4G	11	7.8764e-05	0.00096797	0.997098	23	9	-2.712
E4F1	12	8.6039e-05	0.00024817	0.166549	24	8	3.3786		hsa-mir-5579	10	8.2461e-05	0.0010445	0.997098	24	10	-1.4379
UBA3	8	9.1081e-05	0.00023001	0.166549	25	6	2.6044		ZNF385D	11	9.8841e-05	0.0013009	0.997098	25	6	-3.068
FARSA	8	9.1081e-05	0.00023001	0.166549	26	7	3.1815		ATP10B	12	0.00010451	0.0014142	0.997098	26	9	-2.944
ZWILCH	12	9.3874e-05	0.00027093	0.166549	27	9	2.6145		GPR152	11	0.0001059	0.0013609	0.997098	27	10	-2.75
COASY	9	9.558e-05	0.00021718	0.166549	28	5	4.2544		CTSO	11	0.00011013	0.0013658	0.997098	28	10	-1.6935
MEPCE	21	9.7092e-05	0.00029029	0.166549	29	13	2.2428		OLIG3	12	0.0001276	0.0017159	1.0	29	5	-2.501
ME3	12	9.9509e-05	0.00028206	0.166549	30	10	2.7805		hsa-mir-6716	9	0.00013614	0.001611	1.0	30	9	-2.1252
RXRG	18	0.00010114	0.00027819	0.166549	31	11	2.7784		ITGAV	24	0.0001363	0.0029623	1.0	31	17	-2.2762
ADAD2	10	0.0001059	0.00022226	0.166549	32	8	2.7569		SDC1	9	0.00014312	0.0016616	1.0	32	5	-3.519
DGCR14	10	0.00010633	0.00022444	0.166549	33	6	3.5179		CLCN6	12	0.00014343	0.0018442	1.0	33	10	-2.4977
IQGAP3	11	0.00011992	0.00026657	0.166549	34	8	2.5528		BRD1	11	0.00014641	0.0018582	1.0	34	7	-3.055
COL24A1	12	0.00012068	0.00033145	0.166549	35	10	2.7147		MLIP	16	0.00015757	0.0022127	1.0	35	8	-2.9462
CWC25	12	0.00012151	0.00033242	0.166549	36	6	3.5331		PHF10	11	0.00016689	0.0022081	1.0	36	9	-2.0364
CAT	12	0.00012573	0.00033678	0.166549	37	6	3.4744		CWC27	10	0.00016736	0.002041	1.0	37	9	-2.1265
RPS8	9	0.00013107	0.00032806	0.166549	38	8	2.2576		hsa-mir-326	8	0.00016874	0.0018718	1.0	38	7	-2.6435
PLK1	9	0.00013107	0.00032806	0.166549	39	8	2.7356		PCNX	11	0.00018259	0.0023037	1.0	39	10	-2.2617
UBA2	9	0.00013107	0.00032806	0.166549	40	8	2.0281		NDUFAF2	12	0.00018868	0.0025865	1.0	40	9	-2.614
LANCL2	12	0.00013733	0.00036075	0.167642	41	6	4.1673		SH3GLB2	12	0.00019204	0.0026083	1.0	41	10	-2.1645
BICC1	12	0.00015454	0.00038908	0.172214	42	6	4.1609		SNX21	12	0.0002026	0.0028112	1.0	42	7	-3.0901
CMTR1	11	0.00015768	0.00034211	0.166549	43	9	2.0506		MAX	14	0.00020857	0.0027158	1.0	43	10	-2.7677
HOXA4	11	0.00015768	0.00034211	0.166549	44	9	1.9446		CDH19	9	0.00021117	0.0025228	1.0	44	9	-2.3056
TAF4	11	0.00015803	0.00035276	0.167642	45	8	3.5085		CA11	12	0.00022275	0.0030008	1.0	45	9	-2.7863
TAF9	12	0.00015986	0.00039489	0.172214	46	7	3.4938		TFPT	10	0.00022807	0.0026487	1.0	46	8	-2.7533
SMC2	13	0.00016062	0.00039586	0.172214	47	10	2.8483		ANO10	21	0.00023295	0.0038305	1.0	47	13	-2.6171
PIGS	20	0.00016841	0.00044525	0.181324	48	10	3.1175		NUDT13	17	0.00023583	0.0033257	1.0	48	7	-2.8399
PPP1R8	16	0.00017659	0.00054984	0.197238	49	10	3.3864		C2CD4B	8	0.00023638	0.0025928	1.0	49	8	-1.9243
TSR1	9	0.00018308	0.00043459	0.181324	50	6	3.0763		hsa-mir-4535	9	0.00024889	0.0028298	1.0	50	6	-2.4534
E2F4	10	0.0001922	0.00048689	0.191451	51	7	3.6257		MEIS1	33	0.00025214	0.0059734	1.0	51	15	-2.2854
NUP93	17	0.00019459	0.00053483	0.196517	52	7	4.0244		YBEY	15	0.00025587	0.0038179	1.0	52	11	-2.8025
HCFC1	8	0.00019999	0.00045227	0.181324	53	5	3.495		SPTBN1	12	0.00026574	0.0032954	1.0	53	10	-2.4626
FARSB	8	0.00019999	0.00045227	0.181324	54	6	2.4411		FIBIN	11	0.00026921	0.0033017	1.0	54	5	-3.9435
EIF3A	14	0.00020679	0.00052974	0.196517	55	11	1.7373		SURF4	16	0.00027547	0.0037857	1.0	55	13	-2.6112
CDC45	10	0.00020692	0.00052345	0.196517	56	8	2.3954		ITGB1BP1	8	0.00027648	0.0029911	1.0	56	7	-2.2456
PSMB7	8	0.00021434	0.0019391	0.428811	57	5	3.3232		DGCR2	12	0.00028069	0.0034571	1.0	57	6	-2.266
ZNF200	11	0.000215	0.00053822	0.196517	58	7	3.3135		SLC39A11	15	0.00029733	0.0041012	1.0	58	9	-2.7092
EIF4A3	7	0.00021907	0.0018374	0.428811	59	6	2.7736		FABP4	10	0.0002995	0.0034136	1.0	59	7	-3.0296
hsa-mir-1322	4	0.00021987	0.00095223	0.299543	60	3	4.7603		CEACAM20	11	0.00030182	0.003838	1.0	60	7	-3.1065
CLDN11	30	0.00022306	0.00069075	0.231537	61	12	3.6057		CBX4	9	0.00032165	0.0035734	1.0	61	4	-2.9533
MYCT1	11	0.00024388	0.00057986	0.204421	62	5	4.243		GSN	12	0.00032254	0.0040857	1.0	62	11	-1.7283
BLM	13	0.0002488	0.00059051	0.204648	63	3	3.2414		FOXA2	13	0.00033465	0.0041549	1.0	63	10	-2.78
INTS6	8	0.00025518	0.0020035	0.428811	64	3	3.3867		ZNF471	31	0.00033916	0.0072511	1.0	64	13	-2.9246
RMI1	10	0.00026657	0.0024456	0.428811	65	6	4.3012		BRPF3	11	0.00035085	0.0041341	1.0	65	9	-2.1828
CSTF1	7	0.00026794	0.0019279	0.428811	66	4	3.3222		MED25	12	0.00035233	0.0045539	1.0	66	10	-2.4335
MON2	8	0.00026946	0.0020216	0.428811	67	5	3.4498		MSTN	10	0.00036044	0.0042501	1.0	67	5	-3.3958
KIAA1244	11	0.00027886	0.00063991	0.218069	68	5	3.9863		LOC730183	5	0.00036351	0.0021689	1.0	68	5	-1.8713
RBX1	6	0.0002863	0.001651	0.416758	69	6	0.99359		ATXN7L3	10	0.00037104	0.0043346	1.0	69	7	-3.0264
MANBAL	6	0.0003077	0.0016955	0.417691	70	4	4.0399		ZNF212	12	0.00037761	0.004849	1.0	70	7	-2.4955
GTSF1	9	0.00030995	0.0024291	0.428811	71	6	3.3902		ZNF197	12	0.00037899	0.0049161	1.0	71	11	-1.8245
SIRT1	20	0.00031396	0.00087766	0.28485	72	12	2.88		MTFR2	10	0.00038021	0.0043549	1.0	72	8	-2.3045
ZFYVE16	11	0.00031692	0.0027013	0.428811	73	6	3.7717		ZNF850	13	0.00038382	0.0046164	1.0	73	10	-3.3391
C16orf59	11	0.00031692	0.0027013	0.428811	74	6	3.0888		PODXL	11	0.00038545	0.0049214	1.0	74	7	-2.3553
RANBP6	22	0.00031725	0.00091979	0.293858	75	9	3.6863		SIRT7	12	0.00039513	0.0049447	1.0	75	6	-3.0258
EIF3L	13	0.00032233	0.00083166	0.274273	76	4	4.4375		PATZ1	11	0.00039737	0.005058	1.0	76	6	-3.029
hsa-mir-4690	10	0.00032779	0.002649	0.428811	77	5	4.2618		TBR1	11	0.00040316	0.0051185	1.0	77	8	-2.4728
ZC3HAV1	12	0.0003382	0.0030945	0.428811	78	7	3.4319		NUP54	8	0.00042556	0.0043304	1.0	78	8	-1.4847
XIRP2	28	0.00035874	0.0010162	0.30613	79	12	3.0572		MGAT2	12	0.00043855	0.0053706	1.0	79	8	-2.6999
DNMT3B	39	0.00036247	0.00099484	0.30613	80	17	2.7763		PEX13	12	0.00043855	0.0053706	1.0	80	6	-3.329
EGF	12	0.00036953	0.0031472	0.428811	81	5	4.3651		SLC6A7	12	0.00043994	0.0054299	1.0	81	7	-2.6818
PRC1	9	0.00037008	0.0025705	0.428811	82	2	6.2067		B3GAT2	13	0.00044754	0.005642	1.0	82	9	-2.4771
IQSEC3	21	0.00038323	0.0010181	0.30613	83	13	2.841		PCP4L1	2	0.00045529	0.0011914	0.997098	83	2	-3.9509
NUP43	8	0.00039557	0.0022718	0.428811	84	6	3.028		SNX9	11	0.00045761	0.0054676	1.0	84	7	-2.4615
hsa-mir-6851	8	0.00039722	0.0022732	0.428811	85	6	2.7057		HADH	13	0.00046621	0.0058502	1.0	85	5	-3.0095
SLC5A12	11	0.00040163	0.0029855	0.428811	86	5	4.4321		TRPV4	14	0.00047221	0.005963	1.0	86	10	-1.8222
TMEM180	11	0.0004058	0.0029925	0.428811	87	7	3.0582		GMNC	10	0.00048911	0.0052812	1.0	87	5	-3.5786
B3GALNT2	49	0.00041084	0.0012791	0.353425	88	25	2.4713		GPAA1	11	0.00049013	0.0057366	1.0	88	7	-2.3906
GAPDH	6	0.00041393	0.0018844	0.428811	89	6	0.97279		VNN1	12	0.00050871	0.0063802	1.0	89	7	-2.4231
ELAC2	9	0.00041829	0.0026724	0.428811	90	5	2.8601		CENPF	12	0.00053424	0.006776	1.0	90	9	-2.9305
DGKG	11	0.00042653	0.0030334	0.428811	91	6	2.8312		CARD9	12	0.00053424	0.006776	1.0	91	9	-1.894
CAPN3	25	0.00045114	0.001159	0.340382	92	10	3.5449		TMC5	23	0.00054751	0.0082842	1.0	92	13	-2.6294
EIF3I	8	0.00045591	0.0023851	0.428811	93	7	1.6442		SERPINB13	20	0.0005528	0.00848	1.0	93	12	-2.1654
TBC1D2	22	0.00046305	0.0011653	0.340382	94	13	3.4423		EXT1	10	0.00055281	0.0055795	1.0	94	7	-2.2131
ASIC1	21	0.00047317	0.0012009	0.343303	95	11	3.3288		hsa-mir-548f-2	6	0.00055915	0.0035905	1.0	95	5	-2.7858
ATP6V1D	5	0.00047634	0.0016752	0.417691	96	5	2.4711		TM4SF20	12	0.00056131	0.0068559	1.0	96	4	-2.944
MTMR8	19	0.00048478	0.002947	0.428811	97	8	3.4766		PQLC3	14	0.00056628	0.0069392	1.0	97	9	-2.5801
LIN54	22	0.00048549	0.0012089	0.343303	98	10	2.9478		B3GNT2	21	0.00056855	0.0084035	1.0	98	10	-2.9768
CPNE8	11	0.00049116	0.0032223	0.428811	99	3	4.5674		GPR137C	11	0.00058506	0.0064514	1.0	99	10	-2.452
PPFIBP1	17	0.000493	0.0044193	0.428811	100	7	4.0258		SEMA4G	11	0.00058506	0.0064514	1.0	100	10	-2.2066
IFI35	12	0.00049633	0.0034814	0.428811	101	9	2.5947		ALG10	2	0.00058595	0.0013696	0.997098	101	2	-4.0029
HIPK1	22	0.00049765	0.0012433	0.34823	102	6	3.8072		RSPH4A	10	0.00059131	0.0061499	1.0	102	4	-3.6359
hsa-mir-4508	8	0.00050248	0.0024872	0.428811	103	4	4.493		SLC25A14	15	0.00060112	0.0077823	1.0	103	9	-2.2276
DHX8	10	0.00050635	0.0029891	0.428811	104	8	1.9325		ADM5	4	0.00060385	0.0025952	1.0	104	3	-2.6062
CENPA	4	0.00050908	0.0013077	0.356502	105	3	3.8287		NCR1	22	0.00061179	0.0093061	1.0	105	14	-2.2425
RANBP10	12	0.00051533	0.0035007	0.428811	106	7	2.7907		OR56B1	10	0.00061438	0.0062821	1.0	106	8	-2.5571
HSD17B14	12	0.00051533	0.0035007	0.428811	107	5	3.644		RANBP1	11	0.00062858	0.0068656	1.0	107	9	-2.4205
ARFIP2	39	0.00053654	0.0015241	0.39953	108	17	3.1358		SNRPB2	6	0.00062974	0.0038716	1.0	108	5	-2.4587
MRPL32	11	0.00053698	0.0033579	0.428811	109	6	3.0739		ACOT6	9	0.00063094	0.0060628	1.0	109	7	-2.4579
GPKOW	10	0.0005387	0.0030552	0.428811	110	5	3.5833		hsa-mir-1204	9	0.00063094	0.0060628	1.0	110	6	-2.8777
GPR55	11	0.00054403	0.0033743	0.428811	111	7	3.2828		MECOM	25	0.00063747	0.0099467	1.0	111	13	-2.4067
DNM2	17	0.00054789	0.0046048	0.428811	112	10	2.1268		LONRF1	12	0.00064629	0.0077375	1.0	112	4	-4.5218
LARP4B	10	0.0005509	0.0031039	0.428811	113	7	2.8801		WDR13	14	0.00064733	0.0085038	1.0	113	8	-2.8219
RPS4X	6	0.00057057	0.002204	0.428811	114	6	1.8897		FAM83H	11	0.00065087	0.0069697	1.0	114	8	-2.1148
TAF10	9	0.00057374	0.0030746	0.428811	115	5	3.3878		AKNAD1	11	0.00065087	0.0069697	1.0	115	8	-3.1998
TXNL4A	16	0.00057775	0.0044336	0.428811	116	11	1.7119		ODF3L2	10	0.00065108	0.0064211	1.0	116	5	-2.81
PSMB2	40	0.00058491	0.001597	0.413335	117	21	2.4808		SARS2	11	0.00066591	0.0071147	1.0	117	8	-2.6261
NPC2	5	0.00059263	0.0018427	0.428811	118	2	5.4679		DGKA	11	0.00067036	0.0071469	1.0	118	9	-2.3282
CPSF3L	16	0.00059513	0.0044624	0.428811	119	11	2.576		SMCP	8	0.00067805	0.00591	1.0	119	4	-2.6132
PPWD1	10	0.00059732	0.003201	0.428811	120	7	2.8867		hsa-mir-1182	8	0.00069466	0.0059766	1.0	120	7	-1.6462
KLHDC10	12	0.00060622	0.0036482	0.428811	121	8	2.5267		ATP2B4	11	0.0006986	0.0073537	1.0	121	6	-3.0993
CBLN2	10	0.00061658	0.0032315	0.428811	122	3	4.0239		ADRA2C	11	0.0006986	0.0073537	1.0	122	5	-3.6335
SMAD9	14	0.00062103	0.0040648	0.428811	123	9	3.2015		UNC119	11	0.00071339	0.0076074	1.0	123	10	-1.9005
GLT6D1	11	0.00062783	0.0035663	0.428811	124	6	3.0845		OR11H4	12	0.00071419	0.0082229	1.0	124	6	-2.4144
SF3A2	9	0.00062879	0.0031826	0.428811	125	6	3.4404		LHPP	11	0.000724	0.0076544	1.0	125	9	-1.7855
C1D	3	0.00063151	0.0016224	0.414666	126	2	5.5295		GCNT2	33	0.00073472	0.012805	1.0	126	18	-2.4782
FERMT3	12	0.00063783	0.0037462	0.428811	127	4	2.6003		KRT76	10	0.00073857	0.0075002	1.0	127	8	-2.1243
FBXO48	4	0.00063866	0.0014711	0.390639	128	2	4.9364		ANAPC16	8	0.00075577	0.0064257	1.0	128	6	-3.2968
HTATSF1	10	0.00064357	0.0032906	0.428811	129	4	4.2224		CDK10	19	0.00076747	0.010643	1.0	129	9	-2.383
PRKG1	18	0.00064408	0.0050134	0.428811	130	10	2.6951		C6orf118	12	0.00078424	0.0084147	1.0	130	8	-3.156
RPS20	9	0.0006582	0.0032068	0.428811	131	5	2.6495		MEMO1	14	0.00078496	0.0096804	1.0	131	8	-2.8833
PIK3C3	11	0.00066992	0.0036242	0.428811	132	5	4.1337		PCK2	21	0.00080972	0.011677	1.0	132	10	-2.6255
INTS9	9	0.00067144	0.0032218	0.428811	133	6	3.0273		FAM188A	10	0.00081575	0.0081934	1.0	133	5	-3.899
PSMC1	13	0.00070219	0.0041254	0.428811	134	10	1.9395		DIDO1	11	0.00081849	0.0082321	1.0	134	4	-2.9228
hsa-mir-583	10	0.00071514	0.003453	0.428811	135	7	2.6508		SOX4	11	0.00081914	0.0084788	1.0	135	10	-2.6033
RIF1	12	0.00071649	0.003876	0.428811	136	9	2.0825		USP38	23	0.00083122	0.012286	1.0	136	11	-2.0219
IQSEC2	22	0.00072157	0.0058991	0.433504	137	7	3.2983		RNF169	11	0.00085979	0.0088069	1.0	137	10	-1.3439
XRN2	9	0.00073294	0.003301	0.428811	138	7	1.7243		ZNF558	11	0.00086524	0.0088224	1.0	138	4	-3.4824
REEP3	11	0.0007423	0.0037753	0.428811	139	9	2.5393		AKR1C1	5	0.00086859	0.0043927	1.0	139	4	-2.7738
SUMO2	2	0.00074847	0.001334	0.358911	140	2	4.5232		hsa-mir-137	9	0.00086889	0.0077517	1.0	140	3	-3.3857
DDX21	23	0.00075342	0.0062841	0.435053	141	13	2.4559		hsa-mir-520a	9	0.00088012	0.0078045	1.0	141	2	-4.2311
SIN3A	35	0.00075505	0.0022233	0.428811	142	16	2.7428		TMPRSS11B	11	0.00088563	0.0090129	1.0	142	6	-3.3754
LBHD1	9	0.00076748	0.0033511	0.428811	143	6	2.7193		2007-03-01	11	0.00088563	0.0090129	1.0	143	6	-3.374
EFCAB5	11	0.00076955	0.0038256	0.428811	144	6	3.4816		DPH7	11	0.0008974	0.0092303	1.0	144	7	-3.147
PSMC3	11	0.00077698	0.0038344	0.428811	145	7	2.6138		CYS1	3	0.00089783	0.0030908	1.0	145	2	-5.0704
TOPBP1	7	0.00078486	0.0026843	0.428811	146	6	2.6204		PHPT1	14	0.00089933	0.010978	1.0	146	11	-2.3919
OR2A14	12	0.00079086	0.0040077	0.428811	147	5	3.1819		ZBTB17	13	0.00091198	0.010035	1.0	147	3	-3.5814
P2RY4	11	0.00080275	0.0038707	0.428811	148	7	2.4287		NUDT16L1	11	0.00092206	0.0094693	1.0	148	6	-3.0068
GTSF1L	9	0.00080362	0.0034169	0.428811	149	2	4.3233		RBMS2	11	0.00092206	0.0094693	1.0	149	7	-3.2049
PTGER4	21	0.00080761	0.0061528	0.435053	150	10	2.9671		TMEM141	4	0.000928	0.0044421	1.0	150	4	-3.24
SOX2	12	0.00081594	0.0040493	0.428811	151	7	3.7714		OPRM1	29	0.00093226	0.014219	1.0	151	16	-2.3025
CCDC178	11	0.00081849	0.0039172	0.428811	152	2	5.0085		SLC35A3	10	0.00093413	0.0090422	1.0	152	6	-2.4704
NCKAP1L	20	0.00081963	0.0059112	0.433504	153	5	3.9926		ZNF484	12	0.00094565	0.009593	1.0	153	8	-2.7186
NRSN2	4	0.00082755	0.0024558	0.428811	154	4	2.7332		ELAVL1	12	0.00094627	0.0098279	1.0	154	6	-3.794
CDKN2AIPNL	6	0.00083629	0.0027991	0.428811	155	6	1.7979		ZNF674	11	0.00096278	0.0099015	1.0	155	10	-1.2452
SCNN1A	11	0.00083816	0.0039506	0.428811	156	7	2.9004		MEGF6	12	0.00098041	0.01028	1.0	156	9	-2.3925
hsa-mir-3132	8	0.00086366	0.0031741	0.428811	157	6	2.1653		CR1	12	0.00098041	0.01028	1.0	157	6	-2.3235
ARHGAP21	12	0.00088309	0.0042447	0.428811	158	8	2.4398		SLC35B3	12	0.00099715	0.010648	1.0	158	7	-3.3731
MCRS1	16	0.00089956	0.0052047	0.428811	159	7	3.4364		TRIM28	12	0.00099715	0.010648	1.0	159	6	-3.4019
hsa-mir-5692b	5	0.00090026	0.0033828	0.428811	160	4	3.4703		RXFP2	12	0.00099715	0.010648	1.0	160	6	-3.2568
TMEM59L	12	0.00090405	0.0043205	0.428811	161	8	2.3997		OR5M11	12	0.00099715	0.010648	1.0	161	7	-3.4423
HORMAD2	11	0.00091099	0.0041854	0.428811	162	7	3.4767		hsa-mir-4465	10	0.00099992	0.0094223	1.0	162	8	-2.1175
DNAJB2	27	0.00091176	0.0071368	0.452033	163	15	2.6066		USP22	10	0.0010017	0.0094272	1.0	163	9	-1.569
CDC26	5	0.00091416	0.0034242	0.428811	164	3	4.2771		WDPCP	11	0.0010055	0.010416	1.0	164	5	-2.895
TMCO2	7	0.00091585	0.0028746	0.428811	165	2	5.589		RNF19A	10	0.0010143	0.0094935	1.0	165	8	-2.8433
KIAA1191	21	0.00092637	0.0063296	0.435053	166	9	3.7013		CIRBP	10	0.0010165	0.0095567	1.0	166	7	-2.3578
TAS2R9	12	0.00093137	0.0043593	0.428811	167	7	3.2854		CCDC176	10	0.0010165	0.0095567	1.0	167	7	-3.0583
ZNF143	10	0.00093767	0.0038944	0.428811	168	3	5.2124		PRDM11	12	0.0010204	0.010741	1.0	168	7	-2.604
ATP6V0D1	13	0.00094615	0.0046982	0.428811	169	7	3.3262		GGA1	12	0.0010204	0.010741	1.0	169	6	-2.0282
ANKRD33B	12	0.00095241	0.0043895	0.428811	170	9	3.0611		hsa-mir-4527	7	0.0010221	0.006991	1.0	170	7	-1.4298
PCCB	12	0.00097821	0.0044188	0.428811	171	5	3.4916		SLC25A26	13	0.0010376	0.011244	1.0	171	11	-2.4351
RNFT2	12	0.00097855	0.0044256	0.428811	172	7	3.1818		TCL1A	9	0.0010434	0.00862	1.0	172	8	-1.98
KRT12	12	0.00098288	0.00443	0.428811	173	7	3.1365		PPP1R12A	7	0.0010565	0.0070467	1.0	173	4	-3.3243
ZER1	12	0.00098288	0.00443	0.428811	174	6	3.4956		hsa-mir-4747	9	0.0010678	0.0088405	1.0	174	4	-4.294
SUSD3	8	0.00098638	0.0034383	0.428811	175	3	4.1994		KIAA1324	26	0.0010778	0.016363	1.0	175	9	-2.4846
NOP14	10	0.00099299	0.0040339	0.428811	176	4	3.6201		B3GNT6	10	0.0010825	0.0098039	1.0	176	5	-3.1197
DAP3	12	0.00099485	0.004476	0.428811	177	7	1.6985		KCNV1	10	0.0010825	0.0098039	1.0	177	3	-3.7012
PLA2G2D	29	0.00099656	0.0074864	0.452033	178	17	2.1618		SERPINA12	12	0.0010971	0.01124	1.0	178	9	-2.2106
hsa-mir-3650	9	0.0010115	0.0037191	0.428811	179	7	3.3938		TIMM50	11	0.0011031	0.010825	1.0	179	7	-2.6472
ZBTB21	12	0.0010301	0.0045338	0.428811	180	6	3.4772		B4GALT3	18	0.0011053	0.014755	1.0	180	9	-2.2885
ALG9	12	0.0010403	0.0045711	0.428811	181	5	3.1895		SIX3	10	0.001111	0.0099942	1.0	181	5	-3.3147
ENGASE	9	0.001051	0.0037898	0.428811	182	6	3.408		IFT57	25	0.0011136	0.016025	1.0	182	14	-2.4186
ZBTB8OS	5	0.0010614	0.0036375	0.428811	183	3	4.2884		STAG2	23	0.0011175	0.01595	1.0	183	15	-2.3514
IFI44L	10	0.0010628	0.0042271	0.428811	184	4	3.5622		GNAI1	11	0.0011198	0.010931	1.0	184	7	-2.8342
hsa-mir-4784	9	0.0010759	0.0038595	0.428811	185	6	2.1312		PA2G4	18	0.0011235	0.015105	1.0	185	11	-2.1531
WNT7A	12	0.001076	0.0046963	0.428811	186	6	3.3142		NIM1K	9	0.0011295	0.0092809	1.0	186	6	-2.8544
HSPA4L	11	0.0010769	0.0045021	0.428811	187	8	2.8021		COL8A1	20	0.0011296	0.014906	1.0	187	12	-2.225
AARS	7	0.0010835	0.0032242	0.428811	188	6	2.4048		PARP11	8	0.0011362	0.008135	1.0	188	7	-2.4335
ABCC2	10	0.0010841	0.0042459	0.428811	189	3	3.6104		hsa-mir-8073	10	0.0011398	0.010156	1.0	189	8	-2.0299
SCAMP3	16	0.001091	0.0056633	0.433223	190	9	2.8884		SERPINB2	9	0.0011533	0.009309	1.0	190	7	-2.3569
UGGT1	7	0.0010997	0.0032601	0.428811	191	5	3.3521		APPL1	33	0.0011642	0.019142	1.0	191	19	-2.4321
C22orf24	7	0.0011009	0.0032601	0.428811	192	5	3.0245		MICA	7	0.001168	0.007651	1.0	192	7	-1.5529
RDX	14	0.0011011	0.0050449	0.428811	193	4	3.5382		DNM1L	21	0.0011684	0.0164	1.0	193	12	-2.3767
DCTN3	11	0.0011065	0.0045258	0.428811	194	4	3.9944		SOX5	25	0.0011795	0.017311	1.0	194	11	-2.4062
hsa-mir-521-2	5	0.0011152	0.0037155	0.428811	195	5	1.9441		ZNF320	5	0.0011798	0.0064632	1.0	195	2	-3.7448
hsa-mir-633	5	0.0011152	0.0037155	0.428811	196	5	1.8565		HSPB1	9	0.0011931	0.009355	1.0	196	5	-2.2721
ZDHHC8	12	0.001123	0.0048774	0.428811	197	6	3.0834		IFNA8	6	0.0011968	0.008166	1.0	197	4	-3.2295
RNF34	18	0.0011303	0.0061916	0.435053	198	9	2.9885		CXCL10	6	0.0011968	0.008166	1.0	198	3	-4.1674
ANKRD29	11	0.0011455	0.0045912	0.428811	199	5	3.488		2001-09-01	12	0.0012072	0.012039	1.0	199	9	-2.3421
DLGAP5	11	0.0011483	0.0045963	0.428811	200	7	2.1328		EDRF1	12	0.0012257	0.012182	1.0	200	9	-2.5592
KLHL1	13	0.0011513	0.0050333	0.428811	201	5	3.8205		DENND4B	11	0.0012342	0.011557	1.0	201	6	-2.8751
hsa-mir-6752	10	0.0011603	0.0044099	0.428811	202	6	3.0672		FANCB	11	0.0012342	0.011557	1.0	202	8	-2.8572
PARK7	7	0.0011606	0.0039719	0.428811	203	2	5.7373		C17orf47	11	0.0012342	0.011557	1.0	203	7	-2.7497
FBXO11	10	0.0011799	0.0044648	0.428811	204	6	3.4182		PFKFB2	11	0.0012342	0.011557	1.0	204	8	-2.4661
GALNT14	17	0.0011924	0.0060695	0.435053	205	6	2.8365		ABLIM2	49	0.0012411	0.026251	1.0	205	25	-1.895
BIRC8	9	0.0011982	0.0041307	0.428811	206	6	3.5363		CRYBA1	11	0.0012454	0.011668	1.0	206	9	-2.1465
HRASLS	12	0.0012057	0.0050967	0.428811	207	5	3.854		LILRA2	14	0.0012485	0.013193	1.0	207	11	-2.0998
IMPG1	16	0.0012159	0.0060342	0.435053	208	10	3.2727		SH3TC2	11	0.0012517	0.011678	1.0	208	9	-2.1501
ZNF277	10	0.0012233	0.004551	0.428811	209	8	2.2594		APLF	11	0.0012529	0.011877	1.0	209	5	-3.2502
RNF112	12	0.0012268	0.0051113	0.428811	210	3	4.7879		MGAT5	11	0.0012529	0.011877	1.0	210	7	-2.7815
CFLAR	23	0.001236	0.0073833	0.452033	211	6	3.2522		UBAP2L	19	0.0012566	0.016724	1.0	211	12	-2.4434
hsa-mir-3189	8	0.0012403	0.0040322	0.428811	212	7	2.0263		RGN	13	0.001271	0.013144	1.0	212	5	-3.1369
hsa-mir-4293	10	0.0012477	0.0046144	0.428811	213	5	3.8856		GLI3	10	0.0012753	0.011192	1.0	213	7	-2.7655
ABCD4	10	0.0012726	0.0046541	0.428811	214	6	3.843		MFSD2A	23	0.0012785	0.017604	1.0	214	12	-2.5387
DMTF1	12	0.0012954	0.0052251	0.428811	215	7	2.9671		VWA1	12	0.0013001	0.012701	1.0	215	6	-3.0813
SAE1	8	0.0012985	0.0041685	0.428811	216	5	2.6265		YIPF3	12	0.0013001	0.012701	1.0	216	7	-2.9449
TARDBP	8	0.0012985	0.0041685	0.428811	217	5	3.0868		OR51I1	12	0.0013018	0.013412	1.0	217	7	-3.2688
TRNT1	8	0.0012985	0.0041685	0.428811	218	6	2.6773		SCG3	14	0.0013126	0.013423	1.0	218	9	-2.7567
2007-09-01	12	0.0013008	0.0052352	0.428811	219	4	3.4758		RMND1	16	0.0013146	0.015946	1.0	219	12	-2.2926
TOR1AIP2	15	0.0013026	0.0056676	0.433223	220	9	3.0502		C19orf54	11	0.0013187	0.012294	1.0	220	5	-3.0681
TEX35	8	0.0013026	0.0042411	0.428811	221	5	4.0737		HSD17B11	10	0.0013265	0.011428	1.0	221	6	-2.3137
TLE3	19	0.0013139	0.0065959	0.435053	222	11	2.8813		ZNF845	12	0.0013397	0.013574	1.0	222	6	-2.4333
SCYL2	10	0.0013245	0.0047452	0.428811	223	4	4.2027		FANK1	9	0.0013399	0.0099804	1.0	223	7	-2.3177
UBE3C	11	0.0013261	0.0048631	0.428811	224	6	2.8508		DTNB	14	0.0013432	0.013856	1.0	224	7	-2.8132
PRMT5	25	0.0013448	0.0080391	0.452033	225	11	2.5567		ZNF451	22	0.0013509	0.018253	1.0	225	15	-2.4368
GINS2	13	0.001345	0.0055156	0.428811	226	8	2.6215		UQCC1	16	0.0013559	0.016314	1.0	226	11	-2.5478
hsa-mir-7157	10	0.001346	0.0048507	0.428811	227	3	4.9002		HIST1H4B	4	0.0013662	0.0063739	1.0	227	3	-3.3461
YAP1	16	0.0013477	0.0063131	0.435053	228	9	2.779		LETM1	46	0.0013752	0.026909	1.0	228	23	-2.56
DDA1	5	0.0013488	0.0039951	0.428811	229	3	4.8999		OR2A5	10	0.0013835	0.011789	1.0	229	8	-2.4896
SLFN12	11	0.0013546	0.0049159	0.428811	230	6	3.4543		hsa-mir-5680	10	0.0013835	0.011789	1.0	230	8	-2.5582
NUDCD2	8	0.0013546	0.0057504	0.433223	231	4	4.0484		TOMM70A	11	0.0014027	0.012638	1.0	231	7	-3.122
PMPCA	15	0.0013768	0.0059214	0.433504	232	7	3.1649		KPNB1	13	0.0014091	0.014522	1.0	232	4	-3.9099
C17orf67	6	0.0013773	0.0047583	0.428811	233	3	3.7367		RALGPS2	12	0.0014209	0.013812	1.0	233	7	-2.8982
RPS2	10	0.0013815	0.0049297	0.428811	234	5	3.0602		SLC27A3	12	0.0014209	0.013812	1.0	234	5	-2.7183
MMP9	10	0.0013815	0.0049297	0.428811	235	4	4.8343		MAP7D3	12	0.0014209	0.013812	1.0	235	8	-2.9307
DYNC1I2	27	0.0013861	0.0086793	0.457036	236	13	3.0851		LTBP1	22	0.0014231	0.01886	1.0	236	16	-2.057
UBE2Q2	15	0.0013861	0.0059364	0.433504	237	5	4.0994		TCEANC2	9	0.0014375	0.010464	1.0	237	6	-3.1342
TRUB2	11	0.0013893	0.0049795	0.428811	238	4	3.7523		TMEM255B	12	0.0014539	0.014196	1.0	238	9	-1.654
R3HDM2	11	0.0013893	0.0049795	0.428811	239	5	3.6296		SREK1	21	0.0014592	0.020485	1.0	239	15	-2.3024
FAM174A	11	0.0013962	0.0050115	0.428811	240	7	2.4359		TRIM49B	3	0.0014684	0.0060143	1.0	240	2	-3.8346
CASP8	16	0.0014304	0.0065191	0.435053	241	7	2.8482		IKZF5	11	0.0014914	0.012847	1.0	241	9	-2.1985
ZNF517	11	0.0014361	0.0051171	0.428811	242	8	1.9812		MAP4K4	11	0.0014914	0.012847	1.0	242	9	-1.9474
OR52R1	11	0.0014361	0.0051171	0.428811	243	8	2.0276		HMHA1	25	0.0015019	0.021076	1.0	243	16	-2.5306
NARS2	11	0.0014361	0.0051171	0.428811	244	8	1.7983		SRGAP3	10	0.0015049	0.012581	1.0	244	4	-4.3917
DDX41	11	0.0014361	0.0051171	0.428811	245	8	1.9554		RASSF9	10	0.0015049	0.012581	1.0	245	8	-2.2775
FANCM	11	0.0014361	0.0051171	0.428811	246	8	2.5261		ARHGAP5	31	0.0015061	0.023187	1.0	246	20	-2.1455
ZNF281	16	0.0014389	0.0065504	0.435053	247	11	2.2929		TAF5L	12	0.0015302	0.014404	1.0	247	8	-2.5816
ASAH2	11	0.0014393	0.0051902	0.428811	248	7	3.5258		KRR1	22	0.0015374	0.019907	1.0	248	11	-2.9736
RNASE9	9	0.0014496	0.0044116	0.428811	249	5	3.5616		QRICH2	11	0.0015403	0.013055	1.0	249	8	-2.8094
TMEM109	11	0.001456	0.0052086	0.428811	250	7	3.2217		GMPPB	11	0.0015403	0.013055	1.0	250	9	-2.381
MPP3	11	0.001464	0.0052149	0.428811	251	7	2.8846		DNAJC12	11	0.0015525	0.013394	1.0	251	6	-2.7178
SLC14A1	16	0.0014673	0.0065889	0.435053	252	10	2.3077		MED13	11	0.0015609	0.013686	1.0	252	8	-2.5281
INTS10	9	0.0014777	0.0044278	0.428811	253	6	3.2174		CCDC178	11	0.0015609	0.013686	1.0	253	8	-2.7633
C19orf43	9	0.0014777	0.0044278	0.428811	254	6	2.7195		MEP1A	12	0.0015923	0.014769	1.0	254	9	-2.615
HSF1	12	0.0014792	0.005763	0.433223	255	7	3.0943		hsa-mir-4682	9	0.0016011	0.01157	1.0	255	6	-2.5662
CASR	12	0.0014792	0.005763	0.433223	256	3	4.5461		ARSD	11	0.0016263	0.014169	1.0	256	8	-2.1995
KANSL3	7	0.0014834	0.0052115	0.428811	257	5	2.6248		ARL6	10	0.0016416	0.012923	1.0	257	7	-2.4839
NCBP2	7	0.0014834	0.0052115	0.428811	258	5	2.3026		TAS2R38	12	0.0016451	0.015135	1.0	258	6	-2.8103
BRIX1	7	0.0014834	0.0052115	0.428811	259	4	3.8353		PDDC1	12	0.0016521	0.015452	1.0	259	7	-2.7931
SMARCA5	10	0.001484	0.0052091	0.428811	260	7	2.5812		LRTOMT	32	0.0016748	0.026423	1.0	260	19	-2.3734
SDPR	11	0.0014879	0.0052173	0.428811	261	4	4.918		MED14	26	0.0016781	0.024452	1.0	261	12	-2.9722
RBBP7	15	0.0014966	0.0061051	0.435053	262	10	2.8586		BAD	9	0.0017115	0.012073	1.0	262	5	-2.6982
CTBS	12	0.0015096	0.0059035	0.433504	263	7	2.8674		SOX6	70	0.0017254	0.041932	1.0	263	38	-2.336
KRTAP26-1	10	0.0015171	0.0052754	0.428811	264	6	2.4732		GLS2	27	0.0017504	0.024224	1.0	264	18	-2.1496
KLF5	14	0.0015174	0.0061974	0.435053	265	3	5.0758		C14orf177	5	0.0017538	0.0097029	1.0	265	5	-1.5765
KMT2D	11	0.0015196	0.0052483	0.428811	266	4	3.5335		C3orf33	8	0.0017803	0.013004	1.0	266	6	-2.6775
EEF1G	4	0.0015219	0.0041665	0.428811	267	1	7.1402		RNF25	12	0.0017824	0.016025	1.0	267	5	-3.0577
WISP1	36	0.0015241	0.010094	0.459339	268	10	3.606		C7	12	0.0017824	0.016025	1.0	268	8	-2.7739
PGAM2	12	0.0015246	0.0059611	0.433759	269	2	6.5749		PLXND1	12	0.0017824	0.016025	1.0	269	5	-2.8611
ARMC9	10	0.0015302	0.0052885	0.428811	270	4	2.833		IL1A	14	0.001785	0.017614	1.0	270	8	-2.7883
DDX42	7	0.0015412	0.0052565	0.428811	271	6	2.7689		ACRC	11	0.0017891	0.01474	1.0	271	9	-2.365
hsa-mir-150	10	0.001543	0.0052996	0.428811	272	4	4.1207		PCDHGB7	11	0.0017999	0.014748	1.0	272	5	-2.5437
SNRNP48	10	0.00156	0.0053461	0.428811	273	5	3.9975		RAD23A	13	0.0018018	0.017332	1.0	273	10	-2.1188
MBTPS2	7	0.0015631	0.0053604	0.428811	274	6	1.2524		SYT14	14	0.0018058	0.018178	1.0	274	8	-2.7933
MMS22L	6	0.0015747	0.0051159	0.428811	275	4	3.4658		hsa-mir-6744	10	0.0018062	0.013758	1.0	275	6	-1.7696
CASC5	9	0.0015929	0.0063499	0.435053	276	7	1.3597		ZNF607	10	0.0018076	0.01386	1.0	276	6	-2.8172
INTS5	9	0.0015929	0.0063499	0.435053	277	7	2.8202		AKR1E2	18	0.0018151	0.021556	1.0	277	14	-1.6588
HCCS	11	0.0016035	0.0053548	0.428811	278	5	3.2068		ZPLD1	12	0.0018338	0.016339	1.0	278	9	-2.2864
DMRTA2	11	0.001613	0.0053645	0.428811	279	5	2.7824		PPAP2B	12	0.0018496	0.016358	1.0	279	6	-2.7816
OR52N4	10	0.0016238	0.0054744	0.428811	280	6	3.3044		SMU1	60	0.0018538	0.039879	1.0	280	24	-2.2309
HAUS8	9	0.0016449	0.0064797	0.435053	281	6	2.4963		ROBO4	12	0.0018564	0.016611	1.0	281	4	-2.7578
hsa-mir-425	9	0.0016449	0.0064797	0.435053	282	2	5.4579		POLDIP2	11	0.0018739	0.014882	1.0	282	8	-2.8343
PLEKHO1	11	0.0016633	0.0054706	0.428811	283	6	3.8065		hsa-mir-611	10	0.0018889	0.014172	1.0	283	8	-2.0398
CRISP3	13	0.0016724	0.0061286	0.435053	284	8	2.7873		BRD7	11	0.0019003	0.01495	1.0	284	9	-2.1479
SART1	8	0.0016831	0.0063054	0.435053	285	4	4.5465		PGC	10	0.0019006	0.014306	1.0	285	6	-2.7365
DEPTOR	16	0.0016904	0.0070917	0.452033	286	11	1.8815		PACRGL	9	0.0019138	0.015024	1.0	286	6	-2.8622
GALNT16	11	0.0016957	0.005594	0.433223	287	6	3.6133		NEMF	9	0.0019138	0.015024	1.0	287	6	-2.5502
CNPY1	2	0.0017086	0.0021468	0.428811	288	2	4.0409		GSG1	20	0.0019165	0.023936	1.0	288	12	-1.9903
EFHC2	9	0.0017787	0.0068215	0.444204	289	3	4.0206		DNAJC2	10	0.0019391	0.014514	1.0	289	9	-1.717
TSG101	10	0.0017825	0.0076118	0.452033	290	6	2.9292		IRS2	10	0.0019549	0.015885	1.0	290	5	-2.5392
CEP85	24	0.0017998	0.0090214	0.458635	291	12	2.6115		TMEM97	12	0.0019621	0.017137	1.0	291	9	-2.6121
NXPH2	10	0.0018043	0.0076317	0.452033	292	4	4.2906		PLEKHN1	11	0.0019692	0.015215	1.0	292	8	-2.7
GPR124	12	0.0018359	0.0064264	0.435053	293	4	3.4482		KCNK17	11	0.0019867	0.015313	1.0	293	5	-2.2807
C1orf137	3	0.0018364	0.0033196	0.428811	294	1	6.971		KRTAP5-4	1	0.0019885	0.0035704	1.0	294	1	-3.7727
LTB4R	11	0.0018389	0.0077672	0.452033	295	7	2.8203		ZNF710	11	0.0019935	0.015333	1.0	295	8	-2.6774
hsa-mir-548b	7	0.0018418	0.0057209	0.433223	296	5	2.4609		TNNT2	7	0.0020046	0.013961	1.0	296	7	-1.5531
CEP135	11	0.0018487	0.0077711	0.452033	297	5	3.2228		SNAP29	11	0.0020056	0.015577	1.0	297	8	-2.633
PIM3	12	0.0018618	0.0064405	0.435053	298	8	2.7595		RAB23	11	0.0020056	0.015577	1.0	298	8	-2.2318
NUDT17	11	0.0018641	0.0077876	0.452033	299	6	2.4443		COLGALT2	38	0.0020106	0.032732	1.0	299	19	-2.4549
VPS25	7	0.0018743	0.0057601	0.433223	300	3	3.9194		NIPBL	11	0.0020225	0.016013	1.0	300	5	-3.4509
S100A13	5	0.0018744	0.0058671	0.433504	301	5	1.8304		RGS11	25	0.0020429	0.02911	1.0	301	9	-3.4803
RAD51D	17	0.0018781	0.0074937	0.452033	302	8	2.8016		CD44	15	0.0020443	0.020525	1.0	302	8	-2.9481
ZNF786	9	0.0018811	0.0069295	0.44838	303	5	3.4553		CXorf21	12	0.0020608	0.017361	1.0	303	7	-3.1052
KIF14	12	0.0018904	0.0064695	0.435053	304	6	3.3236		NDST2	11	0.002063	0.016337	1.0	304	8	-2.4323
RGS2	2	0.0018919	0.0022451	0.428811	305	2	4.5244		AQP9	11	0.0020683	0.016417	1.0	305	5	-2.3221
LARP1B	19	0.0018975	0.0078757	0.452033	306	8	3.2982		ADAM22	11	0.0020828	0.016492	1.0	306	7	-3.3347
CLSPN	11	0.0018991	0.0078079	0.452033	307	7	2.5869		MRPL35	32	0.0020867	0.029752	1.0	307	20	-2.2593
MFAP4	12	0.0019079	0.0065637	0.435053	308	6	3.4023		ECHS1	12	0.002087	0.017429	1.0	308	8	-2.514
MALL	8	0.0019107	0.0068017	0.444204	309	4	3.4086		TNIP3	14	0.0020926	0.019845	1.0	309	6	-2.8356
LAS1L	8	0.0019141	0.0068099	0.444204	310	4	3.2862		LOC100288814	12	0.002095	0.017635	1.0	310	8	-2.3111
SEC16B	11	0.0019165	0.0078239	0.452033	311	6	3.1471		PSMC2	18	0.0021249	0.023653	1.0	311	12	-2.3947
ZNF74	17	0.0019194	0.0075779	0.452033	312	11	2.1651		PPIG	12	0.0021618	0.018316	1.0	312	7	-2.9804
SERPINB4	4	0.0019338	0.0048575	0.428811	313	2	4.9847		TRPM4	12	0.0021619	0.018355	1.0	313	5	-2.3662
EXOSC4	11	0.0019385	0.0078513	0.452033	314	6	2.4948		SLC18A2	12	0.0021637	0.018381	1.0	314	9	-2.1238
DIMT1	11	0.0019385	0.0078513	0.452033	315	5	3.7055		LCMT2	12	0.0021637	0.018381	1.0	315	9	-2.1134
CEP295	10	0.0019603	0.0080062	0.452033	316	7	2.2601		TCF23	12	0.0021637	0.018381	1.0	316	9	-2.206
ZNF582	10	0.0019603	0.0080062	0.452033	317	7	2.3828		ADARB1	9	0.0021891	0.016498	1.0	317	4	-3.6396
CLEC17A	10	0.0019603	0.0080062	0.452033	318	7	2.9235		AQP7	9	0.0021891	0.016498	1.0	318	4	-3.4583
DIXDC1	22	0.0019633	0.0089163	0.458635	319	8	3.4659		CCDC14	12	0.0022036	0.018425	1.0	319	8	-2.0313
hsa-mir-3196	10	0.0019703	0.0080965	0.452033	320	7	2.6652		hsa-mir-3653	9	0.0022053	0.016735	1.0	320	8	-1.9063
ZNF780B	10	0.0019761	0.0081047	0.452033	321	4	2.9553		hsa-mir-6511a-3	5	0.0022083	0.012214	1.0	321	5	-1.9914
SIGLEC8	12	0.0019903	0.0089473	0.458635	322	8	2.7047		FOPNL	6	0.0022159	0.01332	1.0	322	5	-2.41
TES	12	0.0019903	0.0089473	0.458635	323	8	2.4509		DDX43	11	0.0022421	0.018586	1.0	323	8	-1.9282
PLCE1	23	0.0019921	0.0094838	0.458635	324	10	3.1921		RCN2	6	0.0022437	0.013875	1.0	324	5	-2.2134
THPO	18	0.001994	0.0082365	0.454525	325	8	3.5437		MIER2	11	0.0022669	0.018936	1.0	325	8	-1.7484
RFC3	3	0.0020225	0.0034208	0.428811	326	3	2.1329		SH3GL1	12	0.0022699	0.018609	1.0	326	10	-2.2192
PRPF38A	3	0.0020225	0.0034208	0.428811	327	3	3.5461		BTLA	14	0.0022906	0.021508	1.0	327	10	-1.8929
SOCS3	11	0.0020366	0.0079871	0.452033	328	6	3.52		LDB2	10	0.0022979	0.018527	1.0	328	7	-2.6559
ACVRL1	38	0.0020429	0.011989	0.474748	329	15	3.0632		hsa-mir-4659a	1	0.002299	0.0045338	1.0	329	1	-3.7293
NCSTN	14	0.0020446	0.0076104	0.452033	330	7	3.2096		C7orf33	11	0.002299	0.019198	1.0	330	8	-1.7312
hsa-mir-7515	6	0.0020458	0.0058175	0.433504	331	4	2.7327		NUP37	11	0.002299	0.019198	1.0	331	8	-2.6813
hsa-mir-622	7	0.0020568	0.006077	0.435053	332	6	1.5358		USP12	11	0.002299	0.019198	1.0	332	8	-2.7746
SSB	10	0.0020647	0.0081808	0.454525	333	7	2.5127		PRELP	11	0.002299	0.019198	1.0	333	9	-2.5946
NLE1	14	0.0020986	0.0078002	0.452033	334	8	3.0195		SCP2	16	0.002303	0.023737	1.0	334	8	-2.8314
MPP2	44	0.0020992	0.012966	0.48002	335	19	2.8326		NEURL4	9	0.0023128	0.017053	1.0	335	5	-2.803
VRK1	12	0.0021143	0.0093202	0.458635	336	8	2.3908		RPS6KL1	12	0.0023454	0.020115	1.0	336	6	-1.8176
PRPF31	12	0.0021143	0.0093202	0.458635	337	8	2.2577		RUNDC3B	13	0.0023475	0.020729	1.0	337	9	-2.1184
PLA2G15	11	0.0021239	0.0081135	0.452033	338	3	4.5806		OCEL1	11	0.0023521	0.019357	1.0	338	9	-2.0246
HEXDC	12	0.002125	0.0093744	0.458635	339	5	3.8296		CPLX3	6	0.0023615	0.015402	1.0	339	5	-2.1897
hsa-mir-6839	9	0.0021278	0.0073111	0.452033	340	7	2.3519		IGFL1	8	0.0023643	0.016023	1.0	340	7	-1.7997
DDX46	18	0.0021311	0.0084122	0.45695	341	9	2.9335		hsa-mir-4316	6	0.0023661	0.015587	1.0	341	5	-2.7514
CDKN2D	5	0.0021337	0.0063126	0.435053	342	5	2.833		C1orf204	8	0.0023991	0.016329	1.0	342	4	-3.3182
TOMM22	6	0.0021418	0.0071319	0.452033	343	2	5.3141		PDE4A	57	0.0024096	0.046878	1.0	343	28	-2.1727
PSMC6	8	0.0021474	0.0071557	0.452033	344	5	2.9037		CTHRC1	10	0.0024107	0.019456	1.0	344	7	-2.3518
IGFBPL1	38	0.0021797	0.01219	0.474748	345	10	3.3986		AK2	12	0.0024117	0.021274	1.0	345	7	-2.9112
TRIM5	11	0.002182	0.0082471	0.454525	346	7	3.1423		DCLK1	22	0.0024125	0.030208	1.0	346	15	-2.0849
hsa-mir-6734	7	0.0021893	0.0063557	0.435053	347	2	5.2077		CYB5R3	12	0.0024175	0.021443	1.0	347	9	-1.9888
hsa-mir-627	5	0.0022169	0.0065305	0.435053	348	4	2.6615		IGJ	9	0.0024179	0.017467	1.0	348	4	-4.2344
NUMA1	18	0.002218	0.0084863	0.45695	349	6	2.6057		LRFN2	11	0.0024303	0.020095	1.0	349	4	-2.0404
IDH1	14	0.0022197	0.0080355	0.452033	350	4	4.3947		GDF6	12	0.0024716	0.021598	1.0	350	6	-3.334
CBX7	11	0.0022387	0.0083885	0.45695	351	4	3.1341		MUC1	26	0.0024723	0.032965	1.0	351	16	-2.3988
RBM48	11	0.0022388	0.0083921	0.45695	352	8	2.415		KHDRBS3	12	0.0024837	0.021735	1.0	352	6	-2.617
TGFB2	13	0.0022412	0.0095831	0.458635	353	7	2.9121		DGKH	27	0.0024896	0.03472	1.0	353	14	-2.5397
NANOGNB	4	0.0022567	0.0052987	0.428811	354	3	3.9623		EXOC6	12	0.00249	0.021749	1.0	354	9	-2.3314
AK8	11	0.0022567	0.0084253	0.45695	355	8	2.6694		PRDM15	24	0.0024998	0.033108	1.0	355	13	-2.053
POLR2D	20	0.0022592	0.0090863	0.458635	356	9	2.8176		PON2	12	0.0025175	0.02179	1.0	356	8	-2.4397
COPS2	32	0.0022697	0.011475	0.471162	357	13	3.2155		LRTM2	5	0.0025376	0.014101	1.0	357	4	-2.9368
PDPK1	80	0.00229	0.019987	0.48581	358	24	2.6716		DLST	11	0.0025507	0.020761	1.0	358	7	-2.3537
RPS19	4	0.0023039	0.0054439	0.428811	359	4	2.7291		CBR4	11	0.0025507	0.020761	1.0	359	6	-2.6619
ISCA1	4	0.0023039	0.0054439	0.428811	360	4	2.0984		EEF1E1	11	0.0025623	0.021038	1.0	360	4	-3.4456
MTF1	12	0.0023069	0.0095671	0.458635	361	6	3.6647		MROH9	11	0.0025623	0.021038	1.0	361	6	-2.729
OR4X2	11	0.0023087	0.0086016	0.45695	362	7	2.0978		KRT5	9	0.002581	0.018883	1.0	362	3	-1.7672
ANO1	11	0.0023136	0.008604	0.45695	363	5	3.3214		SATB1	10	0.0026128	0.019974	1.0	363	4	-3.4631
CRTAC1	12	0.0023248	0.0095802	0.458635	364	6	3.9121		SLC25A38	12	0.0026322	0.022038	1.0	364	9	-2.4501
HBE1	7	0.0023273	0.0066656	0.438238	365	4	3.6658		NLGN2	10	0.002634	0.020193	1.0	365	5	-3.0375
ARID4B	12	0.0023305	0.0095894	0.458635	366	4	4.5621		PTGDR	12	0.0026356	0.022065	1.0	366	7	-2.1791
LRRC66	9	0.0023359	0.0078704	0.452033	367	6	2.7119		OR52E6	12	0.0026356	0.022065	1.0	367	7	-2.6351
CUL1	9	0.0023375	0.0078735	0.452033	368	7	2.2196		KCTD20	13	0.0026373	0.023631	1.0	368	9	-2.4755
KCNMB4	11	0.0023486	0.008649	0.457036	369	8	1.7991		HMGCLL1	14	0.0026397	0.023829	1.0	369	7	-3.1929
POP1	11	0.0023564	0.0086674	0.457036	370	3	4.1007		F11R	12	0.0026483	0.022396	1.0	370	7	-2.3213
LRRC49	15	0.0023615	0.0080055	0.452033	371	9	3.0342		DLX1	12	0.0026509	0.022717	1.0	371	7	-2.6849
RBM19	11	0.0023666	0.008695	0.457036	372	8	2.3098		TMPPE	16	0.0026633	0.026295	1.0	372	12	-1.4756
MED1	40	0.0023823	0.013167	0.481828	373	20	2.3678		HTR1B	12	0.0026692	0.02279	1.0	373	10	-1.867
TMEM179	12	0.002389	0.0096732	0.458635	374	8	2.737		PTPRB	21	0.0026928	0.031477	1.0	374	15	-1.8471
RPS3A	5	0.0023921	0.0068826	0.446755	375	3	3.3658		IGFL2	7	0.0026975	0.019256	1.0	375	3	-2.3408
SLA2	21	0.0023921	0.0097124	0.458635	376	12	2.6023		PAXIP1	13	0.0027159	0.024379	1.0	376	9	-2.2796
SMC1A	9	0.0024091	0.0080079	0.452033	377	2	5.9128		CCT3	8	0.0027178	0.018936	1.0	377	6	-2.6029
YDJC	11	0.0025216	0.0089633	0.458635	378	8	2.4024		BFSP1	16	0.0027187	0.026452	1.0	378	5	-2.4942
NOP9	11	0.0025237	0.0090538	0.458635	379	3	3.7351		ZC3H6	12	0.0027272	0.022947	1.0	379	9	-2.3093
hsa-mir-449c	8	0.0025299	0.0077137	0.452033	380	6	2.5255		ZNF157	12	0.0027282	0.023076	1.0	380	8	-2.4094
hsa-let-7a-1	8	0.0025299	0.0077137	0.452033	381	6	2.7479		MCF2L2	12	0.0027323	0.023237	1.0	381	8	-2.3231
DHX36	9	0.0025301	0.0083517	0.45695	382	5	3.2729		FAM71B	11	0.0027346	0.021882	1.0	382	5	-2.6701
MFSD9	12	0.0025389	0.009856	0.459339	383	6	3.1182		BMP7	11	0.0027346	0.021882	1.0	383	6	-2.7871
SIRT3	16	0.0025475	0.0088214	0.458635	384	8	2.9455		SNRK	12	0.002744	0.023322	1.0	384	7	-2.5775
PIFO	10	0.0025491	0.0089459	0.458635	385	3	4.0605		FBXO8	10	0.0027471	0.02073	1.0	385	8	-2.2904
RAD1	4	0.0025666	0.0056318	0.433223	386	1	6.956		UBAC1	15	0.0027832	0.025835	1.0	386	11	-2.0588
PNO1	18	0.0025686	0.0093061	0.458635	387	11	2.1838		CSF2	6	0.0027982	0.017344	1.0	387	4	-2.9362
hsa-mir-4518	9	0.0026169	0.0085698	0.45695	388	5	2.7731		BLK	10	0.0027988	0.021005	1.0	388	7	-2.0411
AADAT	9	0.0026169	0.0085698	0.45695	389	6	2.589		FAM19A4	10	0.0027988	0.021005	1.0	389	7	-2.0289
GTF2E2	9	0.0026169	0.0085698	0.45695	390	5	2.6016		FAM210A	10	0.0027988	0.021005	1.0	390	8	-2.7063
BYSL	14	0.0026205	0.010884	0.465595	391	8	2.7351		hsa-mir-4283-1	9	0.0028208	0.020394	1.0	391	4	-3.5592
DDX6	7	0.0026266	0.0084563	0.45695	392	4	3.5221		ECHDC2	16	0.0028301	0.027076	1.0	392	4	-2.3835
GPR119	11	0.0026396	0.0092894	0.458635	393	7	2.2699		TOX4	12	0.0028309	0.023862	1.0	393	7	-2.4938
ITGB5	12	0.0026527	0.010137	0.459339	394	6	2.9817		DLL1	12	0.0028309	0.023862	1.0	394	4	-3.3639
hsa-mir-1273a	3	0.0026534	0.0044871	0.428811	395	3	2.74		C9orf173	12	0.0028309	0.023862	1.0	395	5	-3.181
SNTG2	11	0.0026868	0.0094291	0.458635	396	4	3.7173		POLR3E	12	0.0028309	0.023862	1.0	396	5	-3.1219
LRRC16A	12	0.0027024	0.010249	0.459339	397	8	2.4098		MYD88	14	0.0028442	0.026851	1.0	397	11	-2.1988
CLCF1	11	0.0027104	0.0095105	0.458635	398	4	3.3984		PRRG2	7	0.0028697	0.019821	1.0	398	3	-2.4266
hsa-mir-6516	5	0.0027123	0.0075111	0.452033	399	3	3.235		SSFA2	14	0.0028741	0.027089	1.0	399	10	-2.1285
CRYAA	10	0.0027346	0.0091567	0.458635	400	6	3.3435		GPRIN2	11	0.002897	0.022621	1.0	400	7	-2.458
OR51F1	12	0.002745	0.010306	0.459339	401	7	2.8322		PBX3	11	0.002897	0.022621	1.0	401	5	-2.8934
MVK	10	0.0027514	0.0092093	0.458635	402	7	3.1306		TTC7B	11	0.002897	0.022621	1.0	402	5	-2.4037
OSER1	12	0.0027528	0.010311	0.459339	403	6	3.2146		DPP10	14	0.0029011	0.027242	1.0	403	8	-2.4092
TMCO4	12	0.0027528	0.010311	0.459339	404	7	3.1371		hsa-mir-365b	9	0.0029134	0.022338	1.0	404	7	-2.5937
RTN4	25	0.0027662	0.011601	0.473387	405	14	2.0043		GFY	9	0.0029134	0.022338	1.0	405	6	-2.6464
MKRN2OS	8	0.0027667	0.0095373	0.458635	406	4	3.3182		HPS6	12	0.0029309	0.024522	1.0	406	5	-2.2268
TIPRL	8	0.0027667	0.0095373	0.458635	407	4	2.9916		CXXC4	12	0.0029309	0.024522	1.0	407	7	-2.0224
GRID1	10	0.0027699	0.0092325	0.458635	408	6	2.4928		SLC7A9	11	0.0029355	0.022712	1.0	408	8	-2.5896
CAPRIN2	13	0.0027839	0.010552	0.460999	409	5	3.4545		DNAH5	11	0.0029355	0.022712	1.0	409	8	-2.1678
TCEB3	11	0.0028037	0.0096238	0.458635	410	5	2.4234		PKP3	10	0.0029863	0.021646	1.0	410	7	-2.4158
BNIP1	10	0.0028078	0.0094465	0.458635	411	6	2.5484		SNAPIN	12	0.0029892	0.024658	1.0	411	10	-1.5716
NAGA	11	0.0028254	0.0096465	0.458635	412	3	4.9016		PRCP	12	0.0029941	0.024658	1.0	412	8	-2.4961
CPSF6	35	0.0028327	0.01316	0.481828	413	12	2.9623		IHH	12	0.0030048	0.024792	1.0	413	9	-1.9078
DCDC5	9	0.0028385	0.0089616	0.458635	414	6	2.9793		ELMO2	11	0.0030356	0.023118	1.0	414	6	-2.9654
TMEM199	9	0.0028446	0.0089652	0.458635	415	6	2.5478		DRG1	11	0.0030356	0.023118	1.0	415	6	-3.3241
ERI3	11	0.0028549	0.0097005	0.458635	416	8	2.482		RASAL2	21	0.0030475	0.034554	1.0	416	10	-2.523
NOMO2	5	0.0028572	0.0078224	0.452033	417	1	7.0006		ZP3	10	0.003055	0.022855	1.0	417	6	-2.1829
CCDC94	8	0.0028614	0.0096531	0.458635	418	5	3.4431		ALDH2	18	0.0030581	0.031035	1.0	418	9	-2.1525
DNAJB1	11	0.0028647	0.009739	0.458833	419	5	3.8556		KBTBD7	12	0.0030585	0.025174	1.0	419	9	-1.9938
TTPAL	10	0.0028674	0.0095061	0.458635	420	2	5.7009		AFAP1L2	12	0.0030635	0.025209	1.0	420	8	-2.0566
COG7	10	0.0028713	0.0095303	0.458635	421	4	3.2789		JRK	1	0.003071	0.0065078	1.0	421	1	-5.2807
NAPRT	11	0.0028724	0.009787	0.459339	422	8	2.5969		CCKBR	11	0.0030807	0.023498	1.0	422	5	-3.0545
APOBEC2	12	0.002907	0.010524	0.460999	423	6	2.8679		MYADM	11	0.0030807	0.023498	1.0	423	6	-2.6218
CELF5	12	0.0029092	0.010525	0.460999	424	6	3.5147		AKNA	11	0.0030807	0.023498	1.0	424	6	-2.945
AP4M1	11	0.0029185	0.0098635	0.459339	425	6	2.8575		COL19A1	11	0.0030807	0.023498	1.0	425	6	-3.0391
STARD5	10	0.0029336	0.0096029	0.458635	426	6	2.5928		TMEM65	11	0.0030959	0.023734	1.0	426	8	-1.8888
hsa-mir-7856	3	0.0029342	0.0052865	0.428811	427	3	2.8518		MSRA	16	0.003098	0.029217	1.0	427	8	-3.1001
KEAP1	11	0.0029381	0.0098957	0.459339	428	8	1.7848		MSL2	16	0.003098	0.029217	1.0	428	10	-2.5802
TECRL	11	0.0029387	0.0099051	0.459339	429	5	3.6814		ARMCX6	11	0.0031241	0.023808	1.0	429	8	-2.105
HINT1	5	0.0029409	0.0079166	0.452033	430	4	2.9183		ADD1	11	0.0031347	0.023811	1.0	430	9	-2.0733
SP5	11	0.0029437	0.0099133	0.459339	431	5	3.4506		MPND	14	0.0031476	0.02801	1.0	431	8	-2.2091
NCOR1	15	0.0029487	0.011934	0.474748	432	5	3.1655		CHRNB4	14	0.0031476	0.02801	1.0	432	7	-2.8906
ZNF285	15	0.0029627	0.011981	0.474748	433	6	3.5499		PPFIA2	41	0.0031493	0.047301	1.0	433	25	-2.0818
FAU	4	0.0029656	0.00696	0.448933	434	2	3.9231		GCM1	11	0.0031537	0.023826	1.0	434	4	-2.486
WDR75	6	0.0029746	0.0081047	0.452033	435	5	2.1662		GCKR	11	0.0031537	0.023826	1.0	435	6	-2.5884
CCDC110	13	0.0029769	0.010824	0.464941	436	7	2.6919		ABCB9	10	0.0031643	0.024182	1.0	436	4	-1.9984
GFM1	6	0.0029946	0.0082452	0.454525	437	3	3.6909		DOC2B	10	0.0031643	0.024182	1.0	437	5	-1.8861
hsa-mir-5695	7	0.0030425	0.0093967	0.458635	438	4	4.3219		UNC5B	12	0.0031753	0.025715	1.0	438	5	-2.4782
hsa-mir-22	9	0.0030774	0.010131	0.459339	439	5	3.2863		C19orf12	12	0.0031753	0.025715	1.0	439	9	-2.6516
RPL10	25	0.0030792	0.0123	0.475107	440	5	3.1878		NUAK2	11	0.0031769	0.024132	1.0	440	6	-2.2015
ENTPD6	10	0.0030832	0.0099235	0.459339	441	4	4.0876		hsa-mir-218-2	9	0.0031774	0.023104	1.0	441	8	-2.0961
FADS1	35	0.0030925	0.013798	0.483488	442	13	2.6306		PEX1	22	0.0031865	0.035938	1.0	442	12	-2.5869
ZMYM5	11	0.0031014	0.010262	0.459339	443	7	3.0331		PPP1R16A	12	0.0031972	0.026054	1.0	443	9	-2.2384
ERGIC3	10	0.0031069	0.010016	0.459339	444	7	3.1971		STOML2	13	0.0031989	0.026295	1.0	444	7	-3.1599
ACVR1C	19	0.0031471	0.012526	0.477161	445	6	3.7366		PJA2	28	0.0032037	0.040759	1.0	445	15	-2.2973
ZDHHC17	11	0.0031537	0.010426	0.460999	446	2	4.1347		PATE4	5	0.0032041	0.016545	1.0	446	4	-3.7368
IFNA10	3	0.0031549	0.0059228	0.433504	447	1	6.7794		hsa-mir-7154	10	0.0032056	0.025105	1.0	447	8	-3.0545
CBLC	13	0.0031654	0.01137	0.469129	448	6	3.4913		NDST3	11	0.003221	0.024938	1.0	448	6	-3.0273
GIN1	12	0.0031857	0.010997	0.466836	449	4	3.2602		LRRC63	11	0.003221	0.024938	1.0	449	4	-3.8687
CYP2D6	15	0.0031913	0.012742	0.477161	450	6	3.2531		FBXL21	11	0.003238	0.025368	1.0	450	9	-1.74
IARS2	12	0.0032005	0.011022	0.466836	451	7	2.1162		JUNB	12	0.003244	0.026391	1.0	451	8	-2.5739
DUS2	12	0.0032011	0.011024	0.466836	452	5	4.1138		MRPL43	12	0.003244	0.026391	1.0	452	5	-2.9202
PPP1R15B	9	0.0032029	0.011146	0.466836	453	5	3.3065		CALHM1	12	0.003244	0.026391	1.0	453	7	-2.761
SNRPN	12	0.0032109	0.011122	0.466836	454	4	3.9128		ZMPSTE24	11	0.0032656	0.025416	1.0	454	7	-3.0246
TAF6	13	0.0032336	0.011645	0.473387	455	9	2.5643		TBL2	12	0.0032659	0.026972	1.0	455	7	-2.0972
PRLH	9	0.0032427	0.011233	0.466836	456	7	2.8326		ARFGAP2	12	0.0032659	0.026972	1.0	456	3	-3.2555
MAPKAP1	31	0.0032448	0.014185	0.483488	457	11	3.0906		ARHGEF7	19	0.0032762	0.033036	1.0	457	14	-1.3909
ZNF114	12	0.0032508	0.011165	0.466836	458	6	3.0398		hsa-mir-370	8	0.0032983	0.022876	1.0	458	5	-2.6127
KDM3B	12	0.0032613	0.011171	0.466836	459	7	2.3316		CEP128	10	0.0033053	0.025418	1.0	459	6	-2.2022
RFWD2	23	0.0032698	0.012091	0.474748	460	12	2.6237		hsa-mir-4797	4	0.0033073	0.013261	1.0	460	4	-2.8406
ZKSCAN5	10	0.0032955	0.010237	0.459339	461	3	3.6266		CHFR	15	0.0033126	0.032134	1.0	461	4	-1.4779
PLP1	9	0.0033069	0.01138	0.469129	462	4	3.6856		MYPN	21	0.003324	0.036305	1.0	462	15	-1.9868
CLDN3	11	0.0033147	0.010779	0.464941	463	7	2.6153		ZDBF2	12	0.0033339	0.027435	1.0	463	10	-1.8938
FAM188A	10	0.0033172	0.010255	0.459339	464	4	3.4807		DPF2	11	0.0033411	0.025569	1.0	464	8	-2.1402
PGM1	19	0.0033195	0.014445	0.483488	465	12	2.5684		HES1	14	0.0033525	0.029247	1.0	465	7	-2.7293
AMOT	22	0.0033251	0.011606	0.473387	466	12	2.6092		WDR4	19	0.0033582	0.033992	1.0	466	11	-2.5052
SMIM17	3	0.0033268	0.0063218	0.435053	467	1	6.7622		SFT2D1	8	0.003414	0.023177	1.0	467	5	-2.9453
CPS1	24	0.003335	0.012418	0.477161	468	12	2.6035		KRT75	12	0.0034399	0.028041	1.0	468	6	-2.0011
EBI3	8	0.0033357	0.010164	0.459339	469	6	2.0517		SPERT	15	0.003447	0.032528	1.0	469	9	-2.5389
HNRNPH3	12	0.0033366	0.011353	0.469129	470	8	2.0176		WIZ	12	0.0034482	0.02805	1.0	470	10	-1.0488
GGH	11	0.0033385	0.010823	0.464941	471	4	3.6062		OR5M3	11	0.0034802	0.026794	1.0	471	4	-2.7779
NEK1	10	0.0033409	0.010309	0.459339	472	6	2.7533		HAVCR2	11	0.0034802	0.026794	1.0	472	5	-2.162
hsa-mir-1302-7	3	0.0033625	0.0063761	0.435053	473	3	2.6204		ITGB7	11	0.0034802	0.026794	1.0	473	5	-2.771
hsa-mir-6124	5	0.0033663	0.0085875	0.45695	474	2	5.4206		PDSS2	9	0.0035006	0.026311	1.0	474	6	-2.6133
VSNL1	8	0.0033807	0.010272	0.459339	475	2	5.2086		C4orf3	16	0.0035036	0.034443	1.0	475	9	-2.6098
IMP3	8	0.0033807	0.010272	0.459339	476	6	2.332		BTNL8	21	0.003537	0.037065	1.0	476	10	-2.5018
hsa-mir-6873	9	0.0034228	0.011687	0.474118	477	4	3.0965		TOX2	21	0.003537	0.037065	1.0	477	8	-2.3218
IRF9	11	0.003442	0.011178	0.466836	478	7	2.396		FBXL6	11	0.0035371	0.027878	1.0	478	7	-2.221
TPX2	9	0.0034462	0.011731	0.474748	479	4	3.6067		NM_015455_cds_2_0_chr5_179976931_f	5	0.0035428	0.018327	1.0	479	4	-2.4805
RPS7	7	0.0034509	0.010233	0.459339	480	4	2.1044		PKD2L2	11	0.0035628	0.027927	1.0	480	6	-3.2882
ZNF670	10	0.0034525	0.012253	0.475107	481	5	3.7444		GIMAP1	8	0.0035691	0.023967	1.0	481	2	-4.0253
NQO2	11	0.0034579	0.011183	0.466836	482	7	2.8391		PCMTD2	13	0.0035765	0.029629	1.0	482	6	-2.9643
EMILIN2	11	0.003472	0.011225	0.466836	483	5	3.2848		TIA1	12	0.0035798	0.028347	1.0	483	7	-2.6468
SUDS3	11	0.0034982	0.011275	0.467646	484	8	2.4901		TACSTD2	11	0.0035994	0.028143	1.0	484	6	-2.1339
PPA1	6	0.0035213	0.00884	0.458635	485	5	2.2573		WDR88	12	0.003617	0.028638	1.0	485	9	-2.3026
EMC7	8	0.0035228	0.010539	0.460999	486	4	3.5749		PIGG	23	0.0036383	0.03913	1.0	486	11	-2.1641
NDFIP2	9	0.0035243	0.011889	0.474748	487	4	3.7365		ATMIN	10	0.0036637	0.027278	1.0	487	8	-1.9876
RPL27	4	0.0035511	0.0077266	0.452033	488	2	3.8912		LRRC37B	10	0.0036637	0.027278	1.0	488	8	-2.8377
FOLR1	9	0.0035545	0.012011	0.474748	489	4	2.7901		SPAG4	10	0.0036637	0.027278	1.0	489	8	-2.1085
MAP3K2	12	0.0035653	0.011766	0.474748	490	6	3.0697		CCNG2	12	0.0036703	0.028804	1.0	490	8	-2.3186
EXOSC1	10	0.0035679	0.012405	0.477161	491	4	3.2539		CDS1	11	0.0036742	0.028923	1.0	491	5	-3.352
SMIM15	5	0.0035763	0.0096443	0.458635	492	4	2.7156		UPRT	11	0.0036742	0.028923	1.0	492	7	-2.6213
RHOQ	7	0.0035823	0.010672	0.463276	493	1	7.0439		SLC17A3	17	0.0036773	0.035839	1.0	493	11	-2.0445
ZPR1	7	0.0035836	0.010735	0.46407	494	3	2.8043		PCDHA3	25	0.003685	0.041284	1.0	494	11	-2.3732
PTRHD1	9	0.0036075	0.012154	0.474748	495	4	3.05		SERPINE2	11	0.0036873	0.029408	1.0	495	7	-1.8803
HLTF	12	0.0036208	0.011878	0.474748	496	5	3.6183		TRPC4	19	0.003711	0.037426	1.0	496	10	-1.4906
CEBPZ	7	0.0036268	0.010863	0.465595	497	6	1.6196		ZCCHC16	11	0.0037276	0.029552	1.0	497	5	-2.9529
TMEM97	12	0.0036434	0.011943	0.474748	498	3	5.256		FLI1	22	0.003735	0.041268	1.0	498	12	-2.1376
EQTN	9	0.0036587	0.01225	0.475107	499	3	5.1407		HIC2	11	0.0037577	0.029841	1.0	499	8	-2.7115
RSC1A1	11	0.0036947	0.011609	0.473387	500	5	3.2017		ABCA5	11	0.0037577	0.029841	1.0	500	8	-2.2396
ENPP7	11	0.0037037	0.011635	0.473387	501	8	2.056		MANEA	11	0.0037577	0.029841	1.0	501	8	-1.9201
TAAR5	12	0.0037421	0.012034	0.474748	502	5	2.9001		LDHB	12	0.003768	0.029315	1.0	502	7	-2.5435
TUT1	12	0.0037421	0.012034	0.474748	503	3	4.6595		GCM2	12	0.0037926	0.029756	1.0	503	5	-2.7627
hsa-mir-3656	9	0.0037466	0.012484	0.477161	504	7	2.0997		LRRC55	11	0.0038032	0.030037	1.0	504	6	-3.349
PTGFR	13	0.0037581	0.012689	0.477161	505	9	2.0433		hsa-mir-6858	9	0.0038035	0.027739	1.0	505	7	-2.1298
CYP4A11	11	0.00376	0.012777	0.47761	506	3	3.0659		hsa-mir-6863	8	0.0038253	0.02659	1.0	506	5	-2.6767
FOLR2	10	0.0037735	0.012715	0.477161	507	4	3.5172		SESN3	14	0.0038514	0.031327	1.0	507	9	-2.5862
TPK1	13	0.0037913	0.012854	0.477867	508	5	2.8433		SAFB	14	0.0038514	0.031327	1.0	508	8	-2.9735
hsa-mir-4474	6	0.0038091	0.0093097	0.458635	509	3	3.9777		RNF212	14	0.0038687	0.032063	1.0	509	9	-2.856
TMEM69	9	0.0038131	0.012616	0.477161	510	6	2.6552		hsa-mir-6841	9	0.003878	0.028377	1.0	510	2	-4.0863
CLASP1	12	0.0038269	0.012134	0.474748	511	6	3.1129		NCOA6	8	0.0038793	0.027369	1.0	511	4	-3.3009
DUSP1	12	0.0038718	0.012168	0.474748	512	5	3.2899		GTF3A	8	0.0038793	0.027369	1.0	512	5	-3.246
PRIM1	8	0.0038726	0.011161	0.466836	513	4	3.9372		ATP6AP1L	9	0.0038976	0.028814	1.0	513	5	-2.2468
PSMD8	10	0.0038741	0.012851	0.477867	514	5	3.3321		SNX27	11	0.0039031	0.030208	1.0	514	9	-2.3227
GJB1	11	0.0038789	0.013897	0.483488	515	8	2.566		CSNK1G1	76	0.0039201	0.077895	1.0	515	33	-2.1314
RPL21	2	0.0038898	0.0054563	0.428811	516	2	2.8311		CECR2	18	0.0039248	0.039007	1.0	516	10	-2.5066
NM_015455_cds_3_0_chr5_179980386_f	2	0.0038898	0.0054563	0.428811	517	2	2.5397		LGSN	11	0.0039419	0.030209	1.0	517	6	-2.8204
NFIC	12	0.0038977	0.012187	0.474748	518	7	3.2073		HSDL1	15	0.0039484	0.034006	1.0	518	8	-2.3825
KMT2A	63	0.0039126	0.020043	0.48581	519	21	2.1698		PRR14L	11	0.0039766	0.030265	1.0	519	9	-2.1443
TMED7	2	0.0039221	0.0055151	0.428811	520	1	6.4552		LRP6	44	0.0039823	0.056901	1.0	520	27	-2.103
KIAA1462	12	0.0039416	0.012315	0.475107	521	8	2.2723		CCL7	3	0.0040009	0.014075	1.0	521	3	-2.7128
AP4E1	10	0.0039475	0.013003	0.48002	522	4	3.4744		C19orf84	6	0.0040079	0.02215	1.0	522	4	-2.522
TMCO3	10	0.0039487	0.013003	0.48002	523	3	4.4666		hsa-mir-6849	6	0.0040079	0.02215	1.0	523	5	-2.2541
SYT15	10	0.003961	0.01302	0.48002	524	6	3.4267		PLIN5	7	0.0040162	0.025322	1.0	524	6	-1.9101
MARK1	37	0.0039758	0.015822	0.483587	525	12	3.3281		SSBP2	15	0.0040236	0.034484	1.0	525	10	-2.084
hsa-mir-5004	10	0.0039956	0.013029	0.48002	526	6	2.6456		SPATA20	13	0.0040591	0.031878	1.0	526	9	-2.1836
OR51E1	33	0.0039959	0.016484	0.48581	527	13	2.7213		CDHR4	12	0.0040966	0.032362	1.0	527	7	-2.9556
DCHS2	22	0.003998	0.016999	0.48581	528	7	3.9069		CYYR1	10	0.004097	0.030484	1.0	528	6	-2.1643
STAU2	18	0.0040073	0.015435	0.483587	529	9	3.0551		DHX57	10	0.0041016	0.030949	1.0	529	5	-3.2597
hsa-mir-215	5	0.0040132	0.010162	0.459339	530	4	2.7869		NPTXR	11	0.0041039	0.030735	1.0	530	4	-3.5368
LYAR	8	0.0040203	0.011458	0.471162	531	6	2.414		HIST1H1D	11	0.0041039	0.030735	1.0	531	6	-3.1721
SEC11A	6	0.004038	0.0096814	0.458635	532	3	4.1594		NPHS1	11	0.0041039	0.030735	1.0	532	5	-2.4732
ZNF860	11	0.0040397	0.01421	0.483488	533	6	3.3154		ZNF460	11	0.0041039	0.030735	1.0	533	5	-2.7866
RAD51	14	0.0040535	0.01349	0.481828	534	6	3.1211		SOWAHA	11	0.0041096	0.031962	1.0	534	6	-1.893
URI1	18	0.0040681	0.015512	0.483587	535	7	2.8426		ADAMTS7	11	0.0041096	0.031962	1.0	535	3	-2.8702
VSTM4	16	0.0040866	0.014818	0.483488	536	8	2.8706		SEC14L1	15	0.0041215	0.035051	1.0	536	10	-2.0584
SPEM1	12	0.0041011	0.013748	0.483488	537	7	2.7096		PXK	26	0.0041331	0.048093	1.0	537	11	-1.8864
NFATC4	26	0.0041272	0.014778	0.483488	538	8	3.4715		hsa-mir-4455	7	0.0041554	0.025611	1.0	538	4	-3.1422
DPT	10	0.0041281	0.013276	0.481828	539	7	1.3481		WBSCR16	10	0.0041576	0.031594	1.0	539	7	-2.9247
XPOT	10	0.0041281	0.013276	0.481828	540	7	1.6358		PSMC3IP	4	0.0041704	0.016524	1.0	540	1	-3.9341
TTI2	10	0.0041281	0.013276	0.481828	541	7	1.5821		RALGAPB	11	0.0041711	0.033188	1.0	541	6	-2.5032
RHOD	11	0.0041438	0.014387	0.483488	542	3	3.3749		PHACTR1	11	0.0041711	0.033188	1.0	542	5	-3.0424
HOXC10	11	0.0041438	0.014387	0.483488	543	5	2.9591		ZNF92	8	0.0041882	0.028738	1.0	543	4	-2.2832
TTLL7	10	0.0041442	0.013438	0.481828	544	6	2.6177		KRTAP11-1	8	0.0041947	0.029301	1.0	544	4	-2.2244
hsa-mir-548aj-1	3	0.0041541	0.0073494	0.452033	545	1	6.6546		F8	24	0.0041976	0.047301	1.0	545	10	-2.4905
AHDC1	10	0.0041619	0.013467	0.481828	546	7	2.5484		PARP3	12	0.0042039	0.033169	1.0	546	7	-2.0796
CSE1L	9	0.0041678	0.013353	0.481828	547	5	2.5073		PARL	12	0.0042039	0.033169	1.0	547	6	-3.2152
hsa-mir-6822	9	0.0041678	0.013353	0.481828	548	5	2.2524		IGSF9	12	0.0042039	0.033169	1.0	548	4	-3.9214
PLEK2	11	0.0041777	0.01444	0.483488	549	6	2.6982		MAP3K6	12	0.0042039	0.033169	1.0	549	4	-3.9385
SLC29A3	11	0.0041832	0.014441	0.483488	550	7	2.684		STAMBPL1	12	0.0042039	0.033169	1.0	550	7	-2.9803
FAM217A	10	0.0041833	0.013468	0.481828	551	6	3.3691		ART1	12	0.0042039	0.033169	1.0	551	4	-4.0932
CHMP7	11	0.0041937	0.014465	0.483488	552	5	2.4828		RRS1	13	0.0042216	0.034295	1.0	552	10	-2.5287
RNASE10	9	0.004203	0.013457	0.481828	553	1	7.086		KRT34	13	0.0042216	0.034295	1.0	553	8	-2.8168
hsa-mir-663b	9	0.004203	0.013457	0.481828	554	3	3.2983		TNK2	13	0.0042271	0.03446	1.0	554	10	-1.3471
MAGOHB	6	0.0042045	0.010093	0.459339	555	4	3.4499		C10orf55	11	0.0042581	0.034007	1.0	555	3	-3.1266
UBR3	10	0.004215	0.013575	0.481828	556	5	2.6973		C6orf132	11	0.0042581	0.034007	1.0	556	7	-2.1694
GABBR2	11	0.0042218	0.014538	0.483488	557	5	3.6861		SLC4A1AP	11	0.0042581	0.034007	1.0	557	6	-2.2126
FZR1	13	0.0042219	0.013641	0.482553	558	7	2.7346		DEFB128	2	0.0042859	0.013144	1.0	558	2	-2.3668
CCDC172	10	0.0042241	0.013597	0.481828	559	4	2.5639		NIT1	13	0.0042863	0.035128	1.0	559	8	-2.3679
ANKLE2	10	0.0042241	0.013597	0.481828	560	6	2.7335		IDH1	14	0.0043134	0.034629	1.0	560	9	-2.0243
hsa-mir-548i-4	7	0.0042281	0.011944	0.474748	561	4	4.0104		LUC7L2	14	0.0043411	0.034833	1.0	561	11	-1.9166
PTGES3	5	0.004245	0.010437	0.460999	562	2	5.2648		SMARCA2	22	0.0043506	0.047767	1.0	562	12	-2.1401
hsa-mir-3606	5	0.004245	0.010437	0.460999	563	2	4.9019		RPA4	12	0.0043721	0.033718	1.0	563	8	-2.2723
NELL1	19	0.0042588	0.01636	0.48581	564	9	2.9199		GUK1	9	0.0043733	0.032173	1.0	564	6	-2.085
TMEM40	11	0.0042869	0.014653	0.483488	565	6	3.3422		SNX14	14	0.0043826	0.034898	1.0	565	11	-1.8891
QARS	7	0.004296	0.012064	0.474748	566	5	2.4955		DNTTIP2	9	0.0043836	0.032234	1.0	566	7	-1.7819
TBL1XR1	12	0.0042969	0.014986	0.483587	567	4	3.6723		GBX2	12	0.0043845	0.034311	1.0	567	7	-2.9519
UBXN1	12	0.0043121	0.015022	0.483587	568	4	3.7485		CEP131	15	0.004389	0.03609	1.0	568	7	-3.1495
CAMKMT	11	0.0043302	0.014842	0.483488	569	7	2.3565		SPATA12	7	0.0043983	0.02629	1.0	569	3	-2.9571
TMCO6	11	0.0043302	0.014842	0.483488	570	7	2.7909		PRKCA	12	0.0044018	0.035157	1.0	570	7	-2.8262
DPP8	11	0.0043302	0.014842	0.483488	571	7	2.2397		PRMT8	12	0.0044018	0.035157	1.0	571	8	-2.4751
SLC4A5	11	0.0043302	0.014842	0.483488	572	7	2.7898		C8orf82	7	0.0044032	0.026311	1.0	572	4	-2.656
DHCR24	11	0.0043302	0.014842	0.483488	573	7	2.6772		STK24	56	0.0044429	0.073469	1.0	573	32	-2.1459
DBF4B	10	0.0043364	0.013824	0.483488	574	6	2.8376		CD276	8	0.0044476	0.03024	1.0	574	7	-2.1653
ZNF556	12	0.0044062	0.015159	0.483587	575	3	4.5576		CCDC120	13	0.0044591	0.035587	1.0	575	7	-2.4484
UBAC2	9	0.0044112	0.013901	0.483488	576	6	2.7091		UBASH3A	12	0.004461	0.035665	1.0	576	8	-2.5513
ORC5	12	0.0044309	0.015205	0.483587	577	7	2.2049		ZBTB47	12	0.004461	0.035665	1.0	577	8	-1.8784
FAM86B2	4	0.004435	0.010498	0.460999	578	3	3.6666		MEI1	12	0.004461	0.035665	1.0	578	7	-2.291
hsa-mir-1321	5	0.004437	0.010713	0.46407	579	3	4.4457		POGLUT1	12	0.004461	0.035665	1.0	579	8	-2.0373
TLE1	11	0.0044397	0.015117	0.483587	580	5	3.8627		ZCWPW1	12	0.004461	0.035665	1.0	580	7	-2.671
RPA3	3	0.00444	0.0075668	0.452033	581	2	3.4202		CDK5R2	12	0.0044824	0.036786	1.0	581	6	-2.4181
SERPINB3	9	0.0044509	0.013979	0.483488	582	3	3.6297		STAT3	12	0.0044824	0.036786	1.0	582	5	-2.5148
P2RY14	12	0.0044528	0.015249	0.483587	583	5	3.383		BAG5	46	0.0044867	0.065617	1.0	583	25	-2.116
MRFAP1	3	0.0044649	0.0076593	0.452033	584	3	3.4164		hsa-mir-4418	9	0.0044975	0.032561	1.0	584	5	-2.4732
hsa-mir-99b	8	0.0044709	0.011853	0.474748	585	4	3.688		NEK10	11	0.0045058	0.034989	1.0	585	3	-2.3912
TSEN2	7	0.0044872	0.012484	0.477161	586	3	3.1246		2001-03-01	11	0.0045058	0.034989	1.0	586	3	-3.3874
GOLGA6L4	4	0.0044902	0.010513	0.460999	587	3	2.8141		EIF4E2	11	0.0045058	0.034989	1.0	587	5	-3.497
RUSC1	25	0.0045217	0.019124	0.48581	588	11	2.726		SLC12A5	13	0.0045163	0.036905	1.0	588	9	-2.1578
ABHD16B	11	0.0045371	0.015199	0.483587	589	7	2.8864		FAXC	11	0.0045372	0.035146	1.0	589	8	-2.5125
DEPDC5	12	0.0045448	0.015501	0.483587	590	8	2.5628		GRIPAP1	11	0.0045372	0.035146	1.0	590	7	-2.6974
EWSR1	11	0.0045463	0.015255	0.483587	591	8	1.5695		ADAP1	11	0.0045372	0.035146	1.0	591	7	-2.6782
PPP1CA	18	0.0045525	0.0165	0.48581	592	10	2.4899		FICD	12	0.0045416	0.0379	1.0	592	8	-2.4459
NANOG	8	0.0045613	0.011938	0.474748	593	4	3.9972		MAP2K4	12	0.0045416	0.0379	1.0	593	8	-2.2258
hsa-mir-6843	7	0.0045688	0.012638	0.477161	594	5	3.0347		TAS2R1	4	0.0045522	0.017895	1.0	594	4	-2.624
HIGD1A	4	0.0045764	0.010588	0.461607	595	3	3.9576		hsa-mir-4487	4	0.0045522	0.017895	1.0	595	4	-2.1302
SSBP4	10	0.0045951	0.014219	0.483488	596	5	3.2737		CLDN2	32	0.0045536	0.059057	1.0	596	16	-1.9958
NFKB2	10	0.0045951	0.014219	0.483488	597	4	3.5647		OOEP	9	0.0045537	0.033151	1.0	597	6	-2.2384
DDX50	9	0.0046034	0.014165	0.483488	598	3	2.8781		ZNF709	10	0.0045626	0.03293	1.0	598	5	-3.2644
OSBPL8	12	0.0046123	0.015566	0.483587	599	7	2.788		SYNE2	31	0.0045926	0.057866	1.0	599	20	-1.9492
TNFRSF9	12	0.0046123	0.015566	0.483587	600	6	3.1793		SPTBN4	28	0.0046099	0.054525	1.0	600	8	-2.4243
TSC22D1	14	0.0046259	0.01467	0.483488	601	7	2.3611		hsa-mir-1269a	10	0.0046325	0.032999	1.0	601	6	-2.5975
PDS5B	9	0.0046314	0.014195	0.483488	602	4	3.1861		C7orf55-LUC7L2	12	0.0046459	0.038121	1.0	602	5	-2.1851
CCDC81	11	0.004633	0.01557	0.483587	603	5	3.171		KRT39	9	0.0046489	0.034162	1.0	603	7	-2.5998
LRRC74A	11	0.004633	0.01557	0.483587	604	5	3.6616		RRAGA	9	0.0046489	0.034162	1.0	604	6	-2.8455
FAM3D	12	0.0046388	0.015654	0.483587	605	6	3.3197		CDR2	20	0.0046575	0.046138	1.0	605	11	-2.5818
PSMB5	9	0.0046455	0.014335	0.483488	606	5	2.7658		EIF4E1B	6	0.0046659	0.024869	1.0	606	4	-2.8009
hsa-mir-7162	9	0.0046455	0.014335	0.483488	607	5	3.1495		TXNL4B	6	0.0046739	0.024989	1.0	607	1	-5.6506
RNMT	9	0.0046455	0.014335	0.483488	608	4	4.351		IFFO2	12	0.0046788	0.038181	1.0	608	4	-2.503
C19orf67	9	0.0046455	0.014335	0.483488	609	6	2.5691		PFKFB1	20	0.0046814	0.046187	1.0	609	9	-2.7007
HARS	15	0.0046603	0.015785	0.483587	610	10	0.95823		AQP8	11	0.0046825	0.035911	1.0	610	5	-2.6075
METTL15	10	0.004669	0.014333	0.483488	611	3	3.0378		ZHX1-C8orf76	8	0.0047007	0.030849	1.0	611	7	-1.5694
CUZD1	12	0.0046816	0.015691	0.483587	612	3	5.2058		GJC2	11	0.0047062	0.035959	1.0	612	8	-1.991
RSPH6A	12	0.004682	0.015694	0.483587	613	6	3.0234		PDGFRA	9	0.0047178	0.034634	1.0	613	4	-3.2645
RPN1	10	0.0046899	0.014437	0.483488	614	5	2.5118		DBNDD2	9	0.0047178	0.034634	1.0	614	5	-2.2395
AK1	10	0.0046899	0.014437	0.483488	615	5	3.3338		hsa-mir-8059	10	0.004749	0.033178	1.0	615	8	-2.2913
WTAP	10	0.0046899	0.014437	0.483488	616	6	2.4673		CSTF2	12	0.0047679	0.0386	1.0	616	9	-2.3231
KIAA1804	10	0.0046899	0.014437	0.483488	617	6	2.4035		LPA	12	0.0047679	0.0386	1.0	617	9	-1.8753
PRPF39	10	0.0046899	0.014437	0.483488	618	5	2.8537		KATNAL1	12	0.0047679	0.0386	1.0	618	6	-2.9417
hsa-mir-5584	10	0.0046899	0.014437	0.483488	619	5	3.3215		RNASE6	12	0.0047679	0.0386	1.0	619	7	-2.9497
FRMD4B	10	0.0046899	0.014437	0.483488	620	5	3.0976		RHPN1	11	0.004785	0.036092	1.0	620	8	-1.7808
PKM	18	0.0047008	0.017078	0.48581	621	10	2.7197		HIST1H2AD	8	0.0047977	0.030989	1.0	621	4	-3.2504
CDC42BPA	12	0.0047079	0.015718	0.483587	622	7	2.649		hsa-mir-3666	10	0.0048133	0.035061	1.0	622	6	-3.0409
hsa-mir-3174	10	0.004709	0.014536	0.483488	623	4	3.829		hsa-mir-4639	8	0.0048172	0.03101	1.0	623	7	-1.4516
ACSBG2	23	0.0047164	0.018819	0.48581	624	12	2.5133		OR7A17	5	0.0048198	0.023003	1.0	624	4	-2.8684
CLPTM1	15	0.0047402	0.016	0.484541	625	8	2.1688		AMTN	6	0.0048276	0.025766	1.0	625	5	-3.1146
SLC44A1	12	0.0047493	0.015758	0.483587	626	8	2.5182		GJA10	11	0.0048552	0.036157	1.0	626	3	-2.6086
hsa-mir-3122	7	0.0047552	0.012852	0.477867	627	4	2.8703		LRIG2	11	0.0048552	0.036157	1.0	627	6	-2.4448
MEF2BNB	5	0.0047644	0.011215	0.466836	628	4	2.6896		GADD45A	11	0.0048552	0.036157	1.0	628	4	-2.4271
KIAA1217	26	0.0047655	0.020178	0.48581	629	12	2.915		SLFN12	11	0.0048552	0.036157	1.0	629	4	-1.8283
OSBPL11	12	0.0047775	0.015814	0.483587	630	4	2.883		PCDH11X	11	0.0048552	0.036157	1.0	630	6	-3.0897
SYTL2	28	0.0047906	0.02091	0.48581	631	12	3.0328		ST8SIA4	10	0.004865	0.035836	1.0	631	5	-2.923
NUFIP2	9	0.004794	0.014599	0.483488	632	4	3.3094		AKAP2	10	0.004865	0.035836	1.0	632	5	-3.3969
MAPK8IP3	11	0.0048127	0.015895	0.483751	633	5	3.3778		SLC2A10	38	0.0048785	0.066845	1.0	633	21	-2.1201
FOXP2	11	0.0048376	0.015922	0.483751	634	8	1.9149		CLK3	20	0.0048801	0.047846	1.0	634	8	-2.1495
COL4A3BP	17	0.0048696	0.016876	0.48581	635	6	3.3481		ATP8A1	11	0.0048995	0.0364	1.0	635	9	-2.2784
CFL2	17	0.0048696	0.016876	0.48581	636	6	2.8486		DLGAP2	11	0.0048995	0.0364	1.0	636	9	-2.0388
TNFSF15	13	0.0048827	0.017491	0.48581	637	8	2.5917		SEC23IP	11	0.0048995	0.0364	1.0	637	9	-2.3495
SRF	8	0.0048846	0.012689	0.477161	638	6	1.4486		ITGAE	11	0.0048995	0.0364	1.0	638	9	-1.3153
OSGEP	8	0.0048846	0.012689	0.477161	639	6	2.1396		PKD2L1	14	0.0049123	0.040461	1.0	639	11	-1.0228
TAS2R8	8	0.0048846	0.012689	0.477161	640	6	1.0263		hsa-mir-3911	9	0.004966	0.035251	1.0	640	6	-3.1601
MRGPRX2	8	0.0048846	0.012689	0.477161	641	6	1.6614		TSEN2	7	0.004996	0.02744	1.0	641	4	-2.7368
hsa-mir-7851	5	0.0048951	0.01227	0.475107	642	4	2.4347		CLPB	18	0.0050075	0.046202	1.0	642	9	-3.0413
CCR4	11	0.0049018	0.016	0.484541	643	3	2.8847		ACACA	18	0.0050075	0.046202	1.0	643	10	-2.4559
C9orf84	15	0.0049166	0.016403	0.48581	644	6	3.8511		NME2	7	0.0050152	0.027815	1.0	644	4	-2.1423
TBCK	20	0.0049199	0.018473	0.48581	645	11	1.7489		KANK1	16	0.0050339	0.041986	1.0	645	12	-1.943
KIAA1683	11	0.0049288	0.016019	0.484541	646	6	3.3399		ZFYVE28	16	0.0050564	0.042616	1.0	646	7	-2.6018
TLK2	13	0.0049376	0.01762	0.48581	647	5	2.6949		NGF	12	0.0050791	0.039672	1.0	647	7	-2.715
NPAS3	14	0.0049503	0.017679	0.48581	648	6	2.8656		ZNF556	12	0.0050791	0.039672	1.0	648	6	-1.9898
TRIM66	10	0.0049526	0.014809	0.483488	649	5	2.3095		OXCT1	12	0.0050791	0.039672	1.0	649	6	-2.376
PPM1K	12	0.0049655	0.016092	0.48581	650	7	2.4055		KRTAP5-3	3	0.0050891	0.019582	1.0	650	3	-2.4924
HSD3B2	11	0.0049868	0.016144	0.48581	651	4	3.6985		PRDM1	22	0.0050906	0.0529	1.0	651	12	-2.4924
USP29	12	0.0049896	0.016235	0.48581	652	7	2.0259		WNT5A	34	0.0051356	0.066677	1.0	652	17	-2.6347
ADAMTSL2	12	0.0049896	0.016235	0.48581	653	5	2.7704		SPATA13	35	0.0051785	0.066017	1.0	653	20	-1.8278
NEK2	12	0.0049896	0.016235	0.48581	654	6	2.9992		RNF149	11	0.005183	0.038181	1.0	654	8	-2.333
KITLG	9	0.0050004	0.015024	0.483587	655	4	3.7183		PASD1	11	0.0051867	0.03853	1.0	655	6	-2.8957
MCTP2	20	0.0050393	0.018948	0.48581	656	6	3.8014		SNAI1	11	0.0051867	0.03853	1.0	656	8	-2.0584
MMP16	11	0.0050492	0.016254	0.48581	657	5	2.5727		GATM	11	0.0051867	0.03853	1.0	657	5	-3.3634
H6PD	12	0.0050668	0.016352	0.48581	658	4	3.1685		CCDC61	11	0.0051867	0.03853	1.0	658	8	-1.9415
SERPINB1	10	0.0051446	0.01503	0.483587	659	3	4.8731		PNPLA1	20	0.005193	0.049784	1.0	659	11	-1.8006
ZMYM1	20	0.0051474	0.019198	0.48581	660	11	2.532		STK25	23	0.0052038	0.05634	1.0	660	11	-2.1146
LTB4R2	20	0.0051474	0.019198	0.48581	661	11	2.6964		SPINK7	8	0.0052056	0.032969	1.0	661	6	-2.3096
PDIA3	12	0.0051573	0.016516	0.48581	662	6	3.3587		hsa-mir-6754	10	0.0052069	0.03688	1.0	662	6	-2.4865
FAM205A	12	0.0051698	0.016559	0.48581	663	6	3.2783		DCLK2	11	0.0052278	0.039714	1.0	663	3	-4.0174
hsa-mir-615	9	0.0051965	0.015484	0.483587	664	7	2.4138		PARP15	22	0.0052439	0.053311	1.0	664	15	-2.6199
hsa-mir-4300	8	0.0052285	0.013208	0.481828	665	5	3.3876		ZNF749	9	0.0052514	0.035606	1.0	665	3	-3.4614
RARRES3	12	0.0052322	0.016645	0.48581	666	8	1.4463		EFEMP1	10	0.0052609	0.037341	1.0	666	6	-1.9256
PCGF6	13	0.0052455	0.018266	0.48581	667	8	2.4116		PPIL6	9	0.0052723	0.035639	1.0	667	6	-2.4652
THOC1	8	0.0052579	0.013239	0.481828	668	4	3.6954		UBXN2A	11	0.0052842	0.04066	1.0	668	8	-2.2
CHERP	24	0.0052687	0.020249	0.48581	669	12	2.631		CSF3	2	0.0052843	0.016828	1.0	669	2	-2.7472
hsa-mir-4664	7	0.005303	0.014873	0.483488	670	4	3.8257		CLEC18B	3	0.0052944	0.020601	1.0	670	3	-3.2284
ASB8	10	0.005315	0.015216	0.483587	671	6	2.8318		PRPH2	12	0.005346	0.041035	1.0	671	6	-3.4143
CD46	12	0.0053157	0.016861	0.48581	672	3	4.6779		MPST	12	0.005346	0.041035	1.0	672	5	-3.0385
HAT1	8	0.0053225	0.013421	0.481828	673	3	4.0283		CRYBB3	12	0.0053529	0.041506	1.0	673	9	-2.0821
CACNG5	12	0.0053245	0.016885	0.48581	674	6	3.4834		PAPLN	12	0.0053606	0.041513	1.0	674	8	-2.2994
hsa-mir-6758	7	0.0053437	0.014919	0.483587	675	4	3.1603		GLIS1	10	0.0053736	0.038018	1.0	675	8	-2.3061
CD164	13	0.0053476	0.018552	0.48581	676	8	3.0643		ISY1	33	0.0053834	0.065867	1.0	676	18	-2.0348
PURA	12	0.0053695	0.016963	0.48581	677	4	4.1374		BRDT	14	0.0053933	0.045564	1.0	677	7	-2.7551
NM_001005409_cds_9_0_chr22_30737681_r	3	0.0053725	0.0096654	0.458635	678	3	2.8964		GAPDHS	12	0.0054102	0.041651	1.0	678	8	-2.2411
EIF3E	8	0.0053807	0.013543	0.481828	679	5	1.986		SNCAIP	26	0.0054157	0.061547	1.0	679	15	-1.9595
RFWD3	11	0.0053902	0.017188	0.48581	680	7	2.202		DDX51	36	0.0054216	0.069838	1.0	680	20	-2.137
RPS9	5	0.0053939	0.013558	0.481828	681	3	2.2963		MYOZ1	10	0.0054308	0.038168	1.0	681	7	-2.1834
hsa-mir-548ag-2	5	0.0053939	0.013558	0.481828	682	3	3.3312		TNPO1	12	0.0054403	0.041664	1.0	682	8	-2.7163
CLLU1	5	0.0054213	0.013711	0.483488	683	3	4.2624		EDEM3	8	0.0054466	0.034011	1.0	683	6	-2.6319
TLDC2	11	0.005433	0.017258	0.48581	684	7	2.7156		ARL16	8	0.0054466	0.034011	1.0	684	6	-2.9282
hsa-mir-571	10	0.0054578	0.015619	0.483587	685	6	2.9571		S1PR1	12	0.005452	0.041686	1.0	685	8	-2.189
GXYLT1	9	0.005499	0.015699	0.483587	686	4	3.4514		DST	25	0.0054527	0.061129	1.0	686	14	-2.2228
KIAA1210	12	0.0055015	0.017367	0.48581	687	6	3.0811		NAT6	20	0.0054545	0.051587	1.0	687	9	-3.0513
PIAS1	15	0.0055047	0.020026	0.48581	688	4	4.84		C8orf48	11	0.0054705	0.041296	1.0	688	8	-1.8325
ADAMTS12	12	0.0055505	0.017458	0.48581	689	6	2.8217		SPX	8	0.0055136	0.03433	1.0	689	6	-2.5384
TLR1	9	0.005598	0.015754	0.483587	690	5	3.1739		LACRT	3	0.0055341	0.021949	1.0	690	1	-5.436
CCDC171	12	0.0056001	0.017571	0.48581	691	3	4.3032		GUCY1A2	9	0.0055475	0.037916	1.0	691	7	-3.1652
NEK3	11	0.0056235	0.017615	0.48581	692	4	3.5321		FOXA1	9	0.0055542	0.038443	1.0	692	6	-3.1387
FAM131B	18	0.0056505	0.018819	0.48581	693	6	3.133		FANCD2OS	9	0.0055542	0.038443	1.0	693	6	-2.2019
LALBA	8	0.0056854	0.014519	0.483488	694	6	2.1493		C19orf70	6	0.0055589	0.028498	1.0	694	5	-2.4784
MED26	12	0.0056915	0.017692	0.48581	695	8	2.7118		ACTBL2	11	0.0055594	0.041454	1.0	695	8	-1.8592
TBK1	12	0.0056951	0.017692	0.48581	696	7	2.5616		FAT3	11	0.0055594	0.041454	1.0	696	8	-2.6934
FBXW2	12	0.005713	0.017692	0.48581	697	4	3.6944		hsa-mir-3169	5	0.0055809	0.025377	1.0	697	4	-2.2671
hsa-mir-3195	3	0.0057141	0.010611	0.461607	698	2	3.8795		CTGF	16	0.005636	0.047861	1.0	698	9	-2.0202
TNFRSF10C	11	0.0057383	0.01778	0.48581	699	6	2.7345		AGBL1	9	0.0056394	0.039059	1.0	699	6	-2.3781
FAM151A	11	0.0057797	0.017855	0.48581	700	6	3.129		hsa-mir-7159	10	0.0057223	0.040113	1.0	700	6	-2.0594
SNX12	15	0.0057875	0.020394	0.48581	701	8	2.6088		SLC25A20	24	0.0057234	0.060233	1.0	701	14	-2.2018
TDRD10	12	0.0058136	0.017805	0.48581	702	6	3.0314		SPATA16	9	0.0057239	0.039152	1.0	702	4	-2.7378
SERPINA9	18	0.0058229	0.019402	0.48581	703	7	3.3582		ALS2CL	23	0.0057354	0.059168	1.0	703	12	-2.1929
FAM102B	11	0.0058254	0.017873	0.48581	704	6	3.2122		TRPV5	11	0.0057632	0.042744	1.0	704	4	-2.4518
GZMK	11	0.005837	0.017883	0.48581	705	5	3.1926		MOK	11	0.0057632	0.042744	1.0	705	5	-2.1445
hsa-mir-1537	2	0.0058442	0.0077934	0.452033	706	1	6.1727		ZNF382	14	0.0057648	0.04647	1.0	706	9	-1.9673
CASD1	11	0.0058562	0.017926	0.48581	707	2	4.4473		SH3RF2	11	0.0057736	0.042801	1.0	707	6	-2.7124
APEX2	23	0.0058597	0.021069	0.48581	708	12	1.7305		GUCA1A	12	0.0057804	0.044368	1.0	708	8	-2.2678
MPP5	13	0.0058761	0.019172	0.48581	709	8	2.8006		hsa-mir-106a	4	0.0057874	0.02437	1.0	709	4	-1.7621
hsa-mir-1273c	4	0.0058859	0.012716	0.477161	710	4	2.1819		BEND6	10	0.0058331	0.040211	1.0	710	4	-2.9195
ZNF274	13	0.0058916	0.019173	0.48581	711	7	3.2566		TAF11	10	0.0058331	0.040211	1.0	711	6	-2.7699
hsa-mir-4461	8	0.0059274	0.015516	0.483587	712	4	3.8824		MARS2	11	0.0058415	0.043306	1.0	712	7	-3.5742
hsa-mir-4532	10	0.0059285	0.01666	0.48581	713	6	2.2529		ASF1A	11	0.0058415	0.043306	1.0	713	4	-2.6602
RGPD4	5	0.0059936	0.014303	0.483488	714	2	3.8317		ZNF532	11	0.0058588	0.043831	1.0	714	7	-2.0642
NR2F2	18	0.0060011	0.019831	0.48581	715	8	3.1313		WDR33	7	0.0058923	0.031077	1.0	715	6	-3.6057
GPR107	16	0.0060182	0.021765	0.488031	716	9	2.8216		hsa-mir-1302-1	7	0.0058923	0.031077	1.0	716	4	-3.1133
HSD17B4	16	0.0060182	0.021765	0.488031	717	5	3.7396		C1orf68	12	0.0059344	0.045177	1.0	717	6	-2.3047
LONRF1	12	0.006029	0.018221	0.48581	718	5	3.3471		CLDN23	12	0.0059379	0.046194	1.0	718	3	-3.4779
PTF1A	12	0.006029	0.018221	0.48581	719	6	2.9519		MTMR10	12	0.0059379	0.046194	1.0	719	9	-2.1694
AATF	10	0.0060392	0.016811	0.48581	720	6	2.8904		LARP1	55	0.005948	0.086409	1.0	720	28	-2.1961
GLRA1	12	0.0060419	0.018364	0.48581	721	7	2.9275		B4GALT1	37	0.0059722	0.077786	1.0	721	17	-2.4065
GLUD1	6	0.0060459	0.015035	0.483587	722	3	2.8767		SPO11	14	0.0059785	0.048114	1.0	722	6	-2.3307
NDUFS1	22	0.0060608	0.02111	0.48581	723	7	3.7082		RANBP9	12	0.005983	0.047116	1.0	723	4	-3.95
FAM65B	13	0.0060654	0.0193	0.48581	724	4	3.4461		TIGD2	14	0.0060013	0.049295	1.0	724	7	-3.487
HMCN1	10	0.0061081	0.016921	0.48581	725	2	4.5728		TRAPPC4	8	0.0060042	0.035335	1.0	725	7	-2.4889
hsa-mir-555	10	0.0061081	0.016921	0.48581	726	3	3.7201		EN1	11	0.0060055	0.044393	1.0	726	6	-2.3869
MED14	26	0.0061182	0.022709	0.494255	727	10	2.9415		TCF3	12	0.0060064	0.04722	1.0	727	9	-1.9863
C11orf16	12	0.0061332	0.018731	0.48581	728	2	4.1131		PMVK	10	0.0060235	0.040585	1.0	728	8	-2.2285
PDE4DIP	34	0.0061413	0.026691	0.508354	729	17	2.4767		UXS1	20	0.0060339	0.055963	1.0	729	13	-2.2352
TMEM60	7	0.0061468	0.016138	0.48581	730	2	4.3578		hsa-mir-4330	9	0.0060512	0.039471	1.0	730	5	-1.9263
hsa-mir-4419a	2	0.0061515	0.0080287	0.452033	731	2	3.2728		S100A6	2	0.0060618	0.018735	1.0	731	2	-3.3277
RBM8A	45	0.0061759	0.022956	0.494255	732	15	2.858		C1orf52	11	0.0060936	0.044537	1.0	732	7	-2.0577
hsa-mir-3909	8	0.0061763	0.015918	0.483751	733	2	4.5344		LETMD1	14	0.0061538	0.049984	1.0	733	10	-1.7103
GUCA1C	11	0.0062041	0.0184	0.48581	734	4	3.3083		APOO	11	0.0061905	0.04476	1.0	734	8	-2.3749
CRACR2B	12	0.0062111	0.018802	0.48581	735	6	3.1979		EFS	19	0.006195	0.057071	1.0	735	13	-2.2233
CORO1B	11	0.0062433	0.018466	0.48581	736	3	4.9042		IDH3G	12	0.0061978	0.047696	1.0	736	8	-1.7845
AADAC	10	0.0062556	0.017154	0.48581	737	3	3.9962		ZFP69B	12	0.0061992	0.047732	1.0	737	7	-1.9166
SWI5	11	0.0062591	0.018471	0.48581	738	7	2.4531		YPEL4	7	0.0062507	0.032908	1.0	738	6	-2.8301
SCN7A	11	0.006275	0.018529	0.48581	739	4	3.6274		LMNTD1	16	0.0062708	0.054339	1.0	739	4	-3.3208
C19orf73	6	0.0062998	0.015919	0.483751	740	2	4.4929		hsa-mir-323b	10	0.0062773	0.042158	1.0	740	1	-5.704
DDX39A	12	0.0063215	0.019055	0.48581	741	5	3.6986		MAP3K7CL	12	0.0062854	0.047982	1.0	741	4	-2.4371
hsa-mir-548x	2	0.0063403	0.0084936	0.45695	742	1	6.4223		GORASP2	12	0.0062854	0.047982	1.0	742	3	-3.7664
TERF2	5	0.0063449	0.014789	0.483488	743	3	2.6781		SCN4B	43	0.0062973	0.083453	1.0	743	16	-2.1486
TSTD3	4	0.0063565	0.014014	0.483488	744	2	4.2944		UBE2D2	9	0.0063188	0.040804	1.0	744	5	-3.1037
EDEM1	12	0.0063869	0.019229	0.48581	745	3	3.7463		STAC	10	0.0063269	0.042418	1.0	745	5	-3.0802
BICD2	12	0.0063927	0.019249	0.48581	746	8	2.4771		VPS8	10	0.0063269	0.042418	1.0	746	7	-2.0531
GGPS1	8	0.0063993	0.016407	0.48581	747	4	2.5466		NDP	10	0.0063269	0.042418	1.0	747	8	-1.843
SPG7	11	0.0064089	0.018705	0.48581	748	3	4.5825		SEC63	10	0.0063269	0.042418	1.0	748	7	-2.1071
HNF4G	12	0.0064091	0.019269	0.48581	749	8	2.0393		NIPAL2	11	0.0063369	0.045044	1.0	749	4	-2.5291
CDC37	12	0.0064229	0.019283	0.48581	750	6	2.3125		BSN	11	0.0063564	0.045299	1.0	750	8	-2.0897
CYP27A1	10	0.0064493	0.017384	0.48581	751	3	4.5129		TP53RK	7	0.0063624	0.033368	1.0	751	6	-2.4945
ZNF608	11	0.0064553	0.018795	0.48581	752	6	2.8975		SOAT1	12	0.0063662	0.048139	1.0	752	8	-2.3461
ITIH5	14	0.006465	0.020611	0.48581	753	5	3.648		TMEM70	13	0.0063774	0.050434	1.0	753	10	-2.2996
TAPBPL	12	0.0064773	0.019477	0.48581	754	6	4.0294		HSPA14	13	0.0063774	0.050434	1.0	754	10	-2.0044
PLEKHA4	12	0.0064819	0.019477	0.48581	755	6	2.9453		TRPM1	13	0.0063774	0.050434	1.0	755	10	-1.7595
TCEAL1	6	0.0064877	0.016675	0.48581	756	5	1.8087		HEYL	11	0.0063988	0.045443	1.0	756	6	-2.8435
MGA	10	0.0065	0.017433	0.48581	757	5	3.5152		GPR31	11	0.0064146	0.045486	1.0	757	6	-2.1084
GTF2H3	7	0.0065111	0.016933	0.48581	758	4	1.9294		APBA2	27	0.0064449	0.070947	1.0	758	10	-2.5661
PSG2	7	0.0065111	0.016933	0.48581	759	4	2.9119		RALGAPA2	12	0.006446	0.04849	1.0	759	7	-2.5918
CNIH2	7	0.0065111	0.016933	0.48581	760	4	2.6957		CD200	15	0.0064627	0.052064	1.0	760	8	-2.7321
NCAPD2	7	0.0065111	0.016933	0.48581	761	4	2.283		TCF20	9	0.0064693	0.041439	1.0	761	5	-3.5231
EMCN	6	0.0065134	0.016682	0.48581	762	4	3.3792		AGTRAP	10	0.0064725	0.043014	1.0	762	8	-1.394
hsa-mir-676	8	0.0065142	0.016692	0.48581	763	5	2.8474		FAM162A	8	0.0064832	0.037235	1.0	763	7	-1.895
hsa-mir-1203	10	0.0065209	0.017465	0.48581	764	5	3.5041		HSD17B13	11	0.006508	0.046239	1.0	764	7	-3.1037
PTCH1	22	0.006565	0.022052	0.491719	765	8	2.8034		NSMCE2	11	0.006508	0.046239	1.0	765	8	-2.4276
KDF1	10	0.0065669	0.017553	0.48581	766	6	2.6424		DUSP4	19	0.0065108	0.059469	1.0	766	7	-2.3124
hsa-mir-520c	4	0.0065935	0.014792	0.483488	767	1	6.5584		HEY1	17	0.0065502	0.057563	1.0	767	12	-2.2854
TRUB1	12	0.0066077	0.019716	0.48581	768	7	2.9833		TRIM23	9	0.0065582	0.042182	1.0	768	6	-2.8948
BMF	13	0.0066193	0.020085	0.48581	769	3	3.904		OR1L8	9	0.0065582	0.042182	1.0	769	7	-1.9556
UTP15	31	0.0066216	0.026109	0.505541	770	16	2.1057		hsa-mir-921	9	0.006576	0.042372	1.0	770	7	-2.2025
C6orf58	12	0.0066406	0.019765	0.48581	771	2	3.1546		FGF2	11	0.0065809	0.046859	1.0	771	7	-2.3032
ZMYM4	12	0.0066406	0.019765	0.48581	772	6	2.6185		RHBDD1	10	0.0066104	0.043172	1.0	772	8	-1.3824
KIAA1919	12	0.0066406	0.019765	0.48581	773	6	2.1784		PRKRA	15	0.0066149	0.053215	1.0	773	7	-1.8359
PLA2G4A	11	0.0066542	0.019395	0.48581	774	7	2.2838		LYPD3	12	0.0066178	0.048812	1.0	774	8	-2.1143
ZFR2	12	0.0066993	0.020018	0.48581	775	6	2.9878		TRIM38	10	0.0066197	0.044018	1.0	775	6	-2.9133
ZNF407	12	0.0066993	0.020018	0.48581	776	7	2.4689		RASSF3	10	0.0066197	0.044018	1.0	776	5	-2.4186
B4GALNT4	10	0.0067141	0.017738	0.48581	777	4	3.1978		ATG2A	11	0.0066456	0.046998	1.0	777	9	-1.8299
EHBP1L1	10	0.00673	0.017746	0.48581	778	5	3.4826		RASA3	12	0.0066603	0.048941	1.0	778	9	-2.3647
TMEM254	14	0.0067355	0.021115	0.48581	779	5	3.8341		hsa-mir-6082	8	0.0067176	0.037455	1.0	779	3	-2.3959
TNFSF13	12	0.0067487	0.020119	0.48581	780	7	2.4946		FBXO2	10	0.0067213	0.045024	1.0	780	4	-1.7372
SPDYC	12	0.0067487	0.020119	0.48581	781	5	3.4659		GSG2	12	0.0067429	0.049511	1.0	781	8	-2.1665
hsa-mir-1269b	8	0.0067879	0.017144	0.48581	782	4	3.3716		CLCN1	12	0.0067429	0.049511	1.0	782	4	-3.8715
GPR84	11	0.0068	0.019602	0.48581	783	4	3.6072		FOXJ1	12	0.0067429	0.049511	1.0	783	6	-2.1495
RSPO1	10	0.0068064	0.017854	0.48581	784	7	2.2423		HNRNPAB	12	0.0067429	0.049511	1.0	784	9	-2.2677
HM13	12	0.0068125	0.020285	0.48581	785	5	3.419		MLLT11	8	0.0067448	0.037864	1.0	785	4	-2.1286
KIZ	20	0.0068223	0.022429	0.494255	786	11	2.1174		POU2F1	16	0.0067548	0.056777	1.0	786	6	-2.0227
TXLNB	12	0.006827	0.020299	0.48581	787	7	2.8498		AK3	16	0.0067548	0.056777	1.0	787	5	-2.1878
GLOD4	12	0.0068301	0.020306	0.48581	788	5	3.2014		MPLKIP	12	0.0067733	0.049916	1.0	788	7	-2.0739
OIP5	3	0.0068368	0.012737	0.477161	789	2	3.129		MRPS12	9	0.0067777	0.042587	1.0	789	6	-2.826
OR5T3	9	0.0068519	0.019085	0.48581	790	5	2.9781		MAPK14	12	0.0067938	0.04998	1.0	790	7	-2.0473
TRMU	13	0.0068541	0.020718	0.48581	791	7	2.4857		CSMD2	13	0.0068074	0.052285	1.0	791	5	-1.8057
RBM10	22	0.0069018	0.023329	0.494255	792	10	2.2445		EEF1B2	10	0.0068096	0.045156	1.0	792	7	-2.5463
hsa-mir-6501	8	0.0069085	0.0174	0.48581	793	4	3.702		FMO4	11	0.0068511	0.04818	1.0	793	4	-2.6123
FLAD1	21	0.0069112	0.023009	0.494255	794	8	3.238		LRRC25	11	0.0068511	0.04818	1.0	794	4	-2.6373
TAS2R39	8	0.0069196	0.017475	0.48581	795	5	2.9586		TTC31	11	0.0068538	0.0491	1.0	795	5	-2.7469
WBP2NL	12	0.0069251	0.020475	0.48581	796	7	2.722		MYCBP2	11	0.0068538	0.0491	1.0	796	6	-3.3602
NGFRAP1	15	0.006971	0.022183	0.494084	797	7	2.5616		TMED8	11	0.0068538	0.0491	1.0	797	6	-2.6604
MYH8	12	0.0069849	0.020564	0.48581	798	6	2.6082		WNT4	11	0.0068538	0.0491	1.0	798	8	-2.0657
MDN1	15	0.0069948	0.0223	0.494255	799	5	2.7782		ZBTB8A	11	0.0068538	0.0491	1.0	799	5	-3.1166
HNRNPF	12	0.0069956	0.020588	0.48581	800	8	2.2446		LAMA4	11	0.0068538	0.0491	1.0	800	5	-4.1457
PRSS57	12	0.0070139	0.020628	0.48581	801	8	2.3222		SLC25A43	11	0.0068538	0.0491	1.0	801	7	-2.6821
LYPD6B	7	0.0070172	0.018871	0.48581	802	5	2.9272		ZDHHC3	11	0.0068538	0.0491	1.0	802	6	-2.8959
MED20	7	0.0070172	0.018871	0.48581	803	3	3.1711		ASPM	11	0.0068538	0.0491	1.0	803	6	-2.6216
MS4A1	7	0.0070172	0.018871	0.48581	804	4	3.0486		WBSCR27	12	0.0068862	0.050194	1.0	804	9	-1.9582
MRPS30	12	0.007021	0.020628	0.48581	805	7	2.8932		OR10V1	11	0.0068967	0.049388	1.0	805	9	-1.7399
KDM8	14	0.0070213	0.021635	0.488031	806	5	3.3517		LIPT2	11	0.0069029	0.049409	1.0	806	4	-1.9857
hsa-mir-4492	7	0.00705	0.018943	0.48581	807	3	4.5337		hsa-mir-221	10	0.0069148	0.045293	1.0	807	6	-2.235
TAF5	10	0.0070564	0.018203	0.48581	808	6	3.0774		NAA11	12	0.0069157	0.050277	1.0	808	7	-2.6397
RCL1	11	0.0070652	0.020025	0.48581	809	5	3.1085		DDR1	1	0.0069374	0.010738	1.0	809	1	-3.5545
hsa-mir-6845	8	0.0070807	0.01794	0.48581	810	4	2.9839		CXCL3	8	0.0069531	0.038549	1.0	810	6	-2.6976
NOL10	5	0.0070835	0.0153	0.483587	811	2	3.8961		KCNB2	12	0.0069605	0.050769	1.0	811	7	-2.32
SIT1	10	0.007085	0.018283	0.48581	812	7	2.5506		SDHA	12	0.0069605	0.050769	1.0	812	5	-2.6667
GLI1	18	0.0070964	0.025476	0.502743	813	6	2.4894		CRTAC1	12	0.0069957	0.051214	1.0	813	4	-2.8421
LSS	18	0.0070964	0.025476	0.502743	814	6	3.5261		TNN	12	0.0069957	0.051214	1.0	814	4	-2.2257
C10orf62	10	0.0071017	0.019249	0.48581	815	4	2.5755		ENPP1	12	0.0069957	0.051214	1.0	815	5	-3.0063
DZIP1L	12	0.0071142	0.020838	0.48581	816	4	4.3712		MYL6B	7	0.0070207	0.03663	1.0	816	4	-2.6497
SLC6A6	15	0.0071227	0.022515	0.494255	817	8	2.7606		CALM2	6	0.0070208	0.034485	1.0	817	2	-3.0459
PAQR4	13	0.0071248	0.020955	0.48581	818	7	3.1273		C4orf29	12	0.0070326	0.051631	1.0	818	6	-2.1352
CCDC3	8	0.0071561	0.01808	0.48581	819	3	4.1026		URAD	3	0.007063	0.027515	1.0	819	3	-2.9003
ARMC1	21	0.0071659	0.025186	0.501626	820	5	3.5438		APEX1	12	0.0070658	0.051988	1.0	820	7	-3.2025
CHIA	17	0.0071704	0.024278	0.496466	821	4	2.3153		ZNF282	12	0.0070658	0.051988	1.0	821	8	-2.3387
ATP10A	11	0.0071883	0.020156	0.48581	822	7	2.3784		NXPE3	12	0.0070658	0.051988	1.0	822	7	-2.7817
FBXO41	10	0.007221	0.020238	0.48581	823	7	2.9427		HEG1	9	0.0070806	0.043712	1.0	823	7	-2.2585
GGCT	11	0.0072233	0.020191	0.48581	824	6	3.4028		POC5	12	0.0070921	0.052224	1.0	824	9	-2.2973
XRCC3	10	0.007224	0.020333	0.48581	825	4	3.0134		PITPNM3	14	0.0071155	0.057244	1.0	825	8	-2.8765
SCAF4	10	0.007224	0.020333	0.48581	826	5	2.9447		HSP90AA1	17	0.0071318	0.060587	1.0	826	10	-2.1142
GPS1	10	0.007224	0.020333	0.48581	827	5	2.9782		TAL1	17	0.0071777	0.060825	1.0	827	12	-1.6218
PALM2	12	0.007244	0.021057	0.48581	828	5	3.5213		ZNF106	24	0.0071791	0.068339	1.0	828	15	-2.183
FGD1	10	0.0072477	0.020586	0.48581	829	7	2.2526		BEST1	14	0.0072201	0.057849	1.0	829	9	-2.3481
PPP1R2	13	0.0072501	0.021239	0.486584	830	5	4.0264		CXorf56	14	0.0072201	0.057849	1.0	830	9	-2.2792
hsa-mir-4737	10	0.0072516	0.020586	0.48581	831	7	2.1396		hsa-mir-490	10	0.0072291	0.046134	1.0	831	5	-2.7981
DLD	29	0.007265	0.026727	0.508354	832	14	2.0391		SLCO1A2	10	0.0072291	0.046134	1.0	832	4	-4.0375
SNAP25	16	0.0072688	0.02506	0.501626	833	8	2.8191		RTKN2	10	0.0072291	0.046134	1.0	833	5	-3.5231
DNAJB3	8	0.0072689	0.018336	0.48581	834	6	2.8567		FAM171B	10	0.0072291	0.046134	1.0	834	6	-2.9574
APPL2	12	0.007269	0.021098	0.48581	835	5	3.3568		APOD	10	0.0072291	0.046134	1.0	835	6	-3.1093
PTPRH	15	0.0072791	0.02264	0.494255	836	6	3.2329		RAB5B	13	0.0072624	0.055598	1.0	836	8	-2.7906
hsa-mir-6511b-1	5	0.0072886	0.015601	0.483587	837	4	2.1082		PGAM5	13	0.0072624	0.055598	1.0	837	8	-2.7168
DBR1	4	0.0073228	0.017489	0.48581	838	3	2.7392		SULT1B1	7	0.0072647	0.038257	1.0	838	6	-3.0363
POLE2	4	0.0073228	0.017489	0.48581	839	3	2.1473		ANKRD7	7	0.0072647	0.038257	1.0	839	6	-2.3666
hsa-mir-1468	5	0.0073263	0.015646	0.483587	840	3	3.0886		hsa-mir-299	7	0.0072647	0.038257	1.0	840	6	-2.2587
BANK1	17	0.0073306	0.024683	0.498206	841	9	2.318		KLHL8	7	0.0072647	0.038257	1.0	841	6	-2.0741
MEX3B	12	0.0073755	0.021247	0.486584	842	7	2.9892		XK	10	0.0072675	0.046845	1.0	842	7	-2.1492
TGM5	15	0.0073757	0.022951	0.494255	843	7	2.9552		HLA-DQB1	9	0.0072719	0.04398	1.0	843	6	-2.2703
hsa-mir-1288	9	0.0073831	0.019514	0.48581	844	4	3.8969		DNAJC3	33	0.0072732	0.084131	1.0	844	15	-2.3056
DICER1	11	0.007391	0.020334	0.48581	845	5	3.2386		NMB	7	0.0072867	0.038558	1.0	845	3	-2.4127
CLYBL	11	0.007391	0.020334	0.48581	846	4	3.3794		hsa-mir-3610	8	0.0072928	0.039609	1.0	846	7	-2.0135
EXD3	11	0.007391	0.020334	0.48581	847	5	3.7012		CCER2	8	0.0072928	0.039609	1.0	847	7	-2.2021
hsa-mir-2117	8	0.007394	0.01864	0.48581	848	2	4.0503		C17orf59	11	0.0073064	0.050465	1.0	848	7	-2.2334
NAALADL1	10	0.0073972	0.020713	0.48581	849	7	2.1881		PPARGC1A	12	0.0073099	0.052561	1.0	849	9	-2.2702
POLR2A	10	0.0073975	0.020713	0.48581	850	5	3.2228		HSF2BP	9	0.0073667	0.044309	1.0	850	5	-1.9707
GPR160	10	0.0073975	0.020713	0.48581	851	3	4.0295		MRPL37	9	0.0073667	0.044309	1.0	851	6	-2.3967
RRN3	10	0.0073975	0.020713	0.48581	852	4	2.8241		FAM114A1	12	0.00737	0.052629	1.0	852	9	-1.6585
CDH23	34	0.007455	0.029366	0.523722	853	15	2.478		WWP2	26	0.0073794	0.073454	1.0	853	16	-2.1131
hsa-mir-4785	10	0.0074772	0.020965	0.48581	854	3	3.4203		OTUB1	11	0.007391	0.050641	1.0	854	6	-1.9682
PRRC1	10	0.0074772	0.020965	0.48581	855	6	3.183		NSMAF	14	0.0074154	0.058363	1.0	855	10	-1.3022
MCL1	17	0.0075056	0.024887	0.500853	856	7	3.2091		RNF217	24	0.0074365	0.070072	1.0	856	7	-3.0315
MZT2A	6	0.0075177	0.018567	0.48581	857	4	3.8765		TKT	12	0.0074371	0.052706	1.0	857	5	-2.0956
hsa-mir-4706	9	0.0075283	0.019803	0.48581	858	5	2.7932		LTBP4	16	0.0074749	0.059311	1.0	858	11	-1.6059
C1orf105	4	0.0075309	0.018044	0.48581	859	2	5.3122		CEP70	17	0.0074786	0.061749	1.0	859	5	-3.8583
NCAPH2	11	0.007533	0.020515	0.48581	860	6	2.7608		THEG5	12	0.0074822	0.052747	1.0	860	6	-2.8899
KIF18B	10	0.0075344	0.021132	0.48581	861	6	2.4642		CLUAP1	17	0.0074936	0.062434	1.0	861	4	-2.987
CYP2E1	12	0.0076016	0.02167	0.488031	862	6	2.8837		RDH8	12	0.0074956	0.053013	1.0	862	8	-2.3489
CDC27	31	0.007625	0.028248	0.521663	863	10	2.7115		PROSC	12	0.0074956	0.053013	1.0	863	9	-2.1063
hsa-mir-6859-1	6	0.0076265	0.018727	0.48581	864	5	1.6548		CBLL1	12	0.0074956	0.053013	1.0	864	7	-2.7024
FHDC1	37	0.0076348	0.031075	0.524401	865	14	3.1409		PPP1R32	12	0.0074956	0.053013	1.0	865	6	-3.5395
FNTA	8	0.0076368	0.019125	0.48581	866	3	4.1309		TMEM230	13	0.0075031	0.056077	1.0	866	10	-2.1752
INA	12	0.0076423	0.021768	0.488031	867	8	1.6799		CBX3	4	0.0075033	0.033536	1.0	867	4	-2.342
CNTNAP3	10	0.0076479	0.021319	0.487046	868	7	2.0267		NPVF	4	0.0075033	0.033536	1.0	868	4	-2.0692
COPS4	13	0.0076499	0.021944	0.490375	869	6	2.8911		FDX1L	4	0.0075033	0.033536	1.0	869	4	-2.6579
CCL21	3	0.0076502	0.014861	0.483488	870	2	3.6247		TCERG1	11	0.0075174	0.051033	1.0	870	7	-2.246
PACS2	17	0.0076543	0.025111	0.501626	871	8	3.168		PRRC2B	11	0.0075174	0.051033	1.0	871	8	-2.6795
POLD3	6	0.0076572	0.018728	0.48581	872	3	3.2674		CYP20A1	11	0.0075174	0.051033	1.0	872	8	-2.1018
ARID5B	23	0.0076612	0.025519	0.502743	873	9	3.0269		HCAR1	11	0.0075174	0.051033	1.0	873	6	-3.4772
HTRA1	12	0.0076801	0.021821	0.488689	874	4	3.7756		STK32A	12	0.007528	0.053336	1.0	874	5	-2.2349
PRIMPOL	11	0.0077081	0.020777	0.48581	875	6	2.8622		GBP4	12	0.007528	0.053336	1.0	875	6	-1.892
CIR1	11	0.0077081	0.020777	0.48581	876	6	2.1496		HERC4	20	0.0075419	0.067239	1.0	876	12	-2.1363
TUBB6	11	0.0077081	0.020777	0.48581	877	7	1.98		SCMH1	20	0.0075441	0.067978	1.0	877	9	-2.3783
MAGEB2	11	0.0077081	0.020777	0.48581	878	5	2.4848		FDPS	22	0.0075523	0.069106	1.0	878	6	-3.3431
SNRPC	11	0.0077081	0.020777	0.48581	879	6	1.9263		CELF6	18	0.0075655	0.066941	1.0	879	13	-1.704
POMK	11	0.0077081	0.020777	0.48581	880	7	2.4149		PPIL3	8	0.0075758	0.040602	1.0	880	4	-3.2077
TRPC6	11	0.0077114	0.020923	0.48581	881	7	3.0626		hsa-mir-608	9	0.0075987	0.044919	1.0	881	7	-2.4925
OR5R1	11	0.0077213	0.021011	0.48581	882	4	3.5751		PRMT2	16	0.0076278	0.062853	1.0	882	8	-2.3852
DCPS	11	0.0077213	0.021011	0.48581	883	3	3.6519		CNPY3	10	0.007642	0.047951	1.0	883	7	-2.2765
DCAF4L1	11	0.0077213	0.021011	0.48581	884	5	3.1611		hsa-mir-16-2	5	0.0076773	0.037268	1.0	884	4	-2.6439
HAO2	12	0.0077315	0.022006	0.491218	885	8	2.606		ZBTB10	20	0.0076776	0.068942	1.0	885	10	-2.4305
KRIT1	8	0.0077489	0.020074	0.48581	886	3	3.276		THAP11	10	0.0076812	0.048657	1.0	886	7	-2.264
NCAPG2	10	0.0077854	0.021438	0.488031	887	5	3.4991		PAGE4	8	0.0076813	0.04147	1.0	887	5	-2.7637
hsa-mir-548az	4	0.0078288	0.019421	0.48581	888	1	6.4552		TTC28	10	0.0076895	0.049321	1.0	888	8	-1.9511
CPQ	12	0.0078306	0.022367	0.494255	889	8	2.4439		FBXL3	10	0.0076895	0.049321	1.0	889	8	-1.2941
PAK7	10	0.0078323	0.021517	0.488031	890	3	4.8366		OR2L8	5	0.0077279	0.039456	1.0	890	2	-2.1924
INSL3	12	0.0078418	0.02242	0.494255	891	7	2.6415		TK1	11	0.007741	0.051641	1.0	891	7	-1.9528
CENPL	5	0.007842	0.01632	0.48581	892	4	2.0879		OXSM	11	0.0077611	0.051983	1.0	892	8	-2.4674
hsa-mir-4743	8	0.0078771	0.02087	0.48581	893	3	4.4255		TMEM56	11	0.0077611	0.051983	1.0	893	5	-2.9771
COL10A1	12	0.0078791	0.02245	0.494255	894	7	2.5351		ITPR3	10	0.0077777	0.049384	1.0	894	4	-3.2833
PSMB6	8	0.0078901	0.020965	0.48581	895	6	1.4953		GCN1L1	10	0.0077777	0.049384	1.0	895	5	-3.3733
DNAJA4	11	0.0079153	0.022986	0.494255	896	5	4.0624		LEMD3	10	0.0077777	0.049384	1.0	896	5	-3.2799
UBR7	12	0.0079262	0.022502	0.494255	897	3	4.4821		USP40	10	0.0077808	0.049956	1.0	897	5	-3.4127
hsa-mir-645	5	0.0079393	0.016895	0.48581	898	4	1.6285		CD53	10	0.0077808	0.049956	1.0	898	5	-2.4389
KCNAB1	19	0.007944	0.026894	0.510581	899	10	3.0725		EPHX1	10	0.0077808	0.049956	1.0	899	4	-2.3397
OR51E2	21	0.0079556	0.028802	0.523578	900	11	2.4336		PPP1R14B	2	0.0077941	0.023137	1.0	900	1	-5.2087
ZNF394	12	0.0079746	0.022641	0.494255	901	6	2.5973		PTPRC	25	0.0078027	0.074458	1.0	901	14	-2.0892
MLF1	13	0.0079995	0.022606	0.494255	902	3	3.9639		PXDNL	10	0.0078149	0.050572	1.0	902	8	-2.183
PSEN1	11	0.0080158	0.023045	0.494255	903	5	2.9172		CYP2D6	15	0.0078285	0.060989	1.0	903	7	-3.3405
CXorf22	11	0.0080427	0.023057	0.494255	904	7	2.3872		GRAMD1C	21	0.007831	0.071501	1.0	904	13	-2.1101
BTF3L4	8	0.0080474	0.021314	0.487046	905	4	3.888		DPF1	15	0.0078506	0.061485	1.0	905	8	-2.0797
CD58	10	0.0080566	0.021931	0.490375	906	4	3.5861		NUP35	20	0.0078652	0.070888	1.0	906	10	-2.305
MGLL	12	0.0080601	0.022743	0.494255	907	4	3.4178		hsa-mir-3152	7	0.0078783	0.039649	1.0	907	3	-3.8761
CA12	12	0.0080601	0.022743	0.494255	908	3	3.673		ZNF595	13	0.007879	0.057162	1.0	908	9	-1.4664
RAB3IP	47	0.0080693	0.035944	0.536394	909	18	2.8068		ROPN1B	6	0.0078863	0.039188	1.0	909	3	-3.3976
SNRPG	5	0.0080706	0.017524	0.48581	910	3	3.367		FNBP1	11	0.0079253	0.052466	1.0	910	4	-2.6927
hsa-mir-4434	4	0.008074	0.019744	0.48581	911	2	4.0681		HIST1H2AM	4	0.0079303	0.035181	1.0	911	4	-1.8872
KLHL8	7	0.0081001	0.021035	0.48581	912	1	6.7448		FAM157B	4	0.0079303	0.035181	1.0	912	1	-5.4148
NEU2	12	0.0081029	0.022793	0.494255	913	7	2.9148		SLC2A4	17	0.0079332	0.063892	1.0	913	8	-2.8249
MRPL47	3	0.0081127	0.015701	0.483587	914	1	6.2238		KDM5C	15	0.0079363	0.062396	1.0	914	9	-2.0183
MEF2B	11	0.0081343	0.023084	0.494255	915	2	5.0952		RGS3	58	0.0079649	0.10983	1.0	915	33	-1.8703
GOLGB1	16	0.0081597	0.02635	0.50829	916	10	2.4524		HEPACAM	11	0.0080236	0.053495	1.0	916	6	-2.5075
CCDC115	6	0.0081886	0.01947	0.48581	917	5	1.7509		ZDHHC6	11	0.0080236	0.053495	1.0	917	6	-3.0795
hsa-mir-8077	10	0.0082	0.02239	0.494255	918	5	3.0172		OXTR	11	0.0080236	0.053495	1.0	918	3	-3.8402
NUP160	9	0.0082584	0.020953	0.48581	919	5	2.3542		hsa-mir-887	9	0.0080294	0.045926	1.0	919	3	-2.1595
ZNF396	6	0.008291	0.019566	0.48581	920	1	6.6546		hsa-mir-6828	9	0.0080294	0.045926	1.0	920	3	-3.0015
CCDC185	12	0.0083181	0.023258	0.494255	921	5	3.0685		CELA2A	9	0.0080294	0.045926	1.0	921	5	-2.5346
CD80	10	0.0083441	0.022601	0.494255	922	5	3.8654		BRIP1	9	0.0080449	0.045954	1.0	922	6	-2.0362
DCUN1D1	9	0.0083522	0.0211	0.48581	923	6	3.0083		GRIN2A	12	0.0080601	0.055054	1.0	923	6	-2.2435
HOXC12	11	0.0083541	0.023236	0.494255	924	4	4.0695		PARVG	12	0.0080601	0.055054	1.0	924	6	-2.474
ILKAP	12	0.0083567	0.02365	0.494255	925	7	2.4241		CEBPA	12	0.0080601	0.055054	1.0	925	3	-2.3593
SGMS1	12	0.0083567	0.02365	0.494255	926	7	2.5549		CCDC136	17	0.0080678	0.066152	1.0	926	8	-2.7732
CSDE1	12	0.0083567	0.02365	0.494255	927	8	1.8755		ATG5	14	0.0080814	0.06078	1.0	927	7	-2.8528
DDX53	12	0.0083567	0.02365	0.494255	928	7	2.2395		HEXB	11	0.0080872	0.055151	1.0	928	7	-2.7991
OR2C3	12	0.0083567	0.02365	0.494255	929	7	2.3875		BECN1P1	11	0.0080872	0.055151	1.0	929	6	-2.7238
CIB1	4	0.0083754	0.020027	0.48581	930	4	1.1926		DUSP8	10	0.0080956	0.051092	1.0	930	7	-2.5897
MAP1LC3A	9	0.0084371	0.021146	0.48581	931	6	2.6244		PDE1A	13	0.0081066	0.057597	1.0	931	9	-2.9069
CHMP4B	8	0.0084457	0.024042	0.494255	932	6	2.3571		PSMD11	29	0.0081097	0.085495	1.0	932	15	-2.046
DDX20	7	0.008449	0.021728	0.488031	933	5	1.951		hsa-mir-3118-1	2	0.0081155	0.024198	1.0	933	2	-3.1039
ANAPC1	7	0.008449	0.021728	0.488031	934	5	1.8339		KIAA0391	20	0.0081218	0.07376	1.0	934	8	-2.4754
hsa-mir-4279	7	0.008449	0.021728	0.488031	935	5	2.5031		RAB6B	11	0.0081328	0.055789	1.0	935	7	-2.0725
DDX59	7	0.008449	0.021728	0.488031	936	5	2.3131		GPR137	19	0.0081389	0.070634	1.0	936	12	-2.2236
DNAJC9	7	0.008449	0.021728	0.488031	937	5	1.7043		KLHDC4	15	0.0081564	0.064252	1.0	937	6	-2.9345
HNRNPH1	7	0.008449	0.021728	0.488031	938	5	2.5034		OR2AT4	12	0.0081585	0.055973	1.0	938	6	-1.9793
CENPM	7	0.008449	0.021728	0.488031	939	5	1.8328		CA14	12	0.0081585	0.055973	1.0	939	6	-2.4359
EPC2	18	0.0084636	0.027907	0.519685	940	8	3.2359		TIGD4	12	0.0081585	0.055973	1.0	940	6	-2.67
ADAM11	11	0.0084825	0.023336	0.494255	941	5	2.4186		CERS4	12	0.0081585	0.055973	1.0	941	5	-2.1358
YBX2	11	0.0084825	0.023336	0.494255	942	6	3.047		KDM7A	12	0.0081585	0.055973	1.0	942	5	-2.5498
ZBED6	11	0.0084825	0.023336	0.494255	943	3	3.7947		AMOTL1	12	0.0081585	0.055973	1.0	943	8	-2.5447
LEKR1	11	0.0085084	0.023351	0.494255	944	5	2.946		PLA1A	25	0.0081692	0.081005	1.0	944	13	-2.382
RAB15	11	0.0085084	0.023351	0.494255	945	7	2.6707		ABCC6	25	0.0081692	0.081005	1.0	945	12	-2.7832
OR52J3	12	0.008516	0.025076	0.501626	946	5	3.0544		DCUN1D4	6	0.0081993	0.041638	1.0	946	5	-2.0436
HMG20A	12	0.008516	0.025076	0.501626	947	3	2.4195		GLIS3	22	0.0082024	0.076091	1.0	947	11	-1.9288
KRT35	11	0.0085399	0.023351	0.494255	948	5	3.2825		PIN1	6	0.0082374	0.042852	1.0	948	5	-2.5159
hsa-mir-4512	6	0.0085507	0.020056	0.48581	949	2	4.8714		C17orf77	8	0.0082723	0.044806	1.0	949	7	-2.0783
FRMD6	22	0.0085519	0.029825	0.523722	950	8	2.5559		CD22	23	0.0082726	0.075876	1.0	950	14	-1.8512
TXNDC16	11	0.0085686	0.023379	0.494255	951	5	2.9828		CHP1	12	0.0082939	0.056898	1.0	951	9	-1.4188
hsa-mir-105-1	8	0.0085731	0.024316	0.496466	952	3	3.5312		PTP4A1	6	0.0083527	0.043263	1.0	952	4	-2.2067
ZC3H12C	11	0.008582	0.023396	0.494255	953	3	4.9557		KDM6B	12	0.0083528	0.056957	1.0	953	9	-1.8319
TAOK1	11	0.0085866	0.023403	0.494255	954	6	2.8694		SOCS4	12	0.0083652	0.057253	1.0	954	8	-2.0743
C1QB	8	0.0086155	0.024513	0.496466	955	6	2.3005		C9	12	0.0083652	0.057253	1.0	955	8	-2.0284
MISP	10	0.0086256	0.023263	0.494255	956	6	2.0104		CCDC28A	12	0.0083652	0.057253	1.0	956	8	-2.4821
DPM2	3	0.0086393	0.016877	0.48581	957	1	6.4991		SLC46A1	12	0.0083652	0.057253	1.0	957	9	-2.5879
hsa-mir-3974	3	0.0086393	0.016877	0.48581	958	3	3.22		TIPARP	12	0.0083652	0.057253	1.0	958	8	-2.2084
USP50	10	0.008646	0.023271	0.494255	959	3	4.0118		BAZ2B	12	0.0083652	0.057253	1.0	959	8	-2.1109
AGR2	4	0.0086501	0.020499	0.48581	960	2	4.1667		DECR1	12	0.0083652	0.057253	1.0	960	8	-2.4044
hsa-mir-5087	4	0.0086822	0.020646	0.48581	961	4	2.13		PHYKPL	16	0.0083718	0.067118	1.0	961	5	-2.2913
C4orf36	3	0.0086963	0.016953	0.48581	962	3	1.9904		TMEM160	8	0.0084228	0.044966	1.0	962	7	-1.5766
NHSL2	11	0.0087449	0.023575	0.494255	963	5	2.918		SLC25A34	8	0.00844	0.045092	1.0	963	6	-2.3317
GALT	16	0.0087503	0.027037	0.51108	964	10	1.8805		KDELC2	12	0.0084425	0.058184	1.0	964	7	-2.4605
ZHX1	12	0.0087602	0.026671	0.508354	965	6	3.1262		CDH8	12	0.0084425	0.058184	1.0	965	7	-1.9969
hsa-mir-6790	8	0.0087656	0.024851	0.500615	966	6	2.031		WDR47	12	0.0084425	0.058184	1.0	966	5	-3.429
PELI3	16	0.0087777	0.02707	0.51108	967	3	4.3709		STX16	14	0.0084439	0.063031	1.0	967	6	-3.5158
SGK223	12	0.0088049	0.026781	0.508921	968	5	3.615		UPP2	10	0.0084481	0.052151	1.0	968	8	-2.1856
KAT8	11	0.0088389	0.0241	0.494255	969	7	1.9883		ENTPD5	10	0.0084481	0.052151	1.0	969	8	-2.1177
ERP29	11	0.0088389	0.0241	0.494255	970	7	1.6739		hsa-mir-660	10	0.0084652	0.052217	1.0	970	4	-2.6875
GABRR3	11	0.0088389	0.0241	0.494255	971	7	1.6393		hsa-mir-6124	5	0.0084675	0.043599	1.0	971	2	-2.6602
GCC2	11	0.0088389	0.0241	0.494255	972	7	1.2032		BIK	8	0.00847	0.045214	1.0	972	5	-2.6832
RGMB	11	0.0088389	0.0241	0.494255	973	7	2.049		NFKBIA	10	0.0085072	0.052235	1.0	973	6	-3.0526
SPIN3	11	0.0088389	0.0241	0.494255	974	7	2.0173		hsa-mir-429	9	0.008527	0.046456	1.0	974	6	-2.6094
BBS1	11	0.0088389	0.0241	0.494255	975	7	1.6645		DHODH	12	0.008531	0.058895	1.0	975	8	-2.3043
TRMT5	8	0.0088468	0.024946	0.501046	976	2	4.2233		GABRB2	11	0.0085345	0.056273	1.0	976	7	-1.9418
TMEM202	9	0.0088492	0.023482	0.494255	977	5	2.7608		EMC9	11	0.0085522	0.056372	1.0	977	6	-2.4849
SLC18A3	10	0.0088542	0.023729	0.494255	978	5	2.8356		GPR35	11	0.0085522	0.056372	1.0	978	5	-2.8554
MRPS14	10	0.0088542	0.023729	0.494255	979	4	3.8616		COL23A1	9	0.0085799	0.047299	1.0	979	4	-2.0555
GPATCH11	11	0.0088543	0.024387	0.496466	980	3	4.0398		FAM117A	10	0.0086233	0.052387	1.0	980	8	-1.6635
ADAMTS17	12	0.0088711	0.026931	0.510806	981	6	3.1125		YPEL1	6	0.0086331	0.043702	1.0	981	3	-2.3866
NIPA2	13	0.0088869	0.023739	0.494255	982	6	2.7728		hsa-mir-548al	3	0.008636	0.03343	1.0	982	3	-2.4337
NRF1	10	0.0089028	0.023792	0.494255	983	7	1.8582		SMR3B	3	0.008636	0.03343	1.0	983	3	-2.3835
ENAM	11	0.008968	0.024491	0.496466	984	4	3.9856		TRH	9	0.0086373	0.048481	1.0	984	3	-2.8377
AMD1	16	0.0089917	0.027714	0.517876	985	9	2.7859		POU4F3	12	0.0086426	0.059017	1.0	985	6	-1.8994
RFC5	4	0.0090016	0.020953	0.48581	986	4	2.5175		IRX3	12	0.0086426	0.059017	1.0	986	6	-1.7028
INO80	11	0.0090163	0.024567	0.496856	987	4	3.0352		TMEM212	12	0.0086426	0.059017	1.0	987	5	-2.9486
hsa-mir-1299	3	0.0090262	0.017342	0.48581	988	2	3.9154		DNAJC19	5	0.008644	0.044844	1.0	988	4	-1.4758
hsa-mir-4674	10	0.0090346	0.023979	0.494255	989	7	2.4625		IGSF23	8	0.0086773	0.046292	1.0	989	6	-2.1372
RASGEF1A	10	0.0090418	0.024008	0.494255	990	7	1.894		HIST3H2A	7	0.0086868	0.046594	1.0	990	6	-2.4152
ATP5A1	9	0.0090551	0.023827	0.494255	991	3	3.3978		MEIKIN	8	0.0087019	0.046377	1.0	991	5	-2.9319
SLC8A3	24	0.0090622	0.032444	0.529723	992	11	2.5939		NTPCR	11	0.0087124	0.056436	1.0	992	5	-2.5451
C1orf127	10	0.009068	0.024082	0.494255	993	3	3.8523		SDCCAG8	10	0.0087252	0.052814	1.0	993	6	-2.6155
SRSF5	8	0.0090824	0.025645	0.502743	994	6	2.2394		NUDT4	17	0.0087306	0.069798	1.0	994	11	-2.1415
PSG1	6	0.0090993	0.021251	0.486584	995	4	2.7349		LACE1	11	0.008756	0.056437	1.0	995	7	-1.9875
SECISBP2	14	0.0091269	0.026587	0.508354	996	5	3.0174		ARHGEF40	22	0.008798	0.080934	1.0	996	11	-2.4455
RPF2	14	0.0091269	0.026587	0.508354	997	6	2.1249		MED13L	9	0.008824	0.049521	1.0	997	7	-2.0824
hsa-mir-146b	10	0.0091985	0.024316	0.496466	998	7	1.4112		HIST1H1A	9	0.008824	0.049521	1.0	998	7	-1.7455
hsa-mir-527	2	0.0092214	0.011057	0.466836	999	1	5.7178		hsa-mir-122	4	0.0088288	0.038455	1.0	999	4	-1.563
CCDC160	10	0.0092339	0.024457	0.496466	1000	3	3.8296		NUDT2	9	0.0088508	0.050261	1.0	1000	4	-2.9352
SCARB2	17	0.0092346	0.028807	0.523578	1001	6	3.4597		hsa-mir-302c	9	0.0088508	0.050261	1.0	1001	6	-2.2087
BCL6	18	0.009239	0.029251	0.523722	1002	10	2.1255		hsa-mir-4767	9	0.0088508	0.050261	1.0	1002	5	-2.2716
MYLPF	10	0.0092454	0.024458	0.496466	1003	6	2.5541		RDH13	17	0.0088927	0.0721	1.0	1003	6	-2.5018
NME8	12	0.0092501	0.027663	0.517876	1004	4	3.5667		MBTD1	11	0.0089089	0.05669	1.0	1004	6	-2.9564
DLC1	43	0.0092505	0.036061	0.536394	1005	18	2.5592		SBF2	10	0.0089175	0.053197	1.0	1005	4	-2.6155
SNRPA	12	0.009264	0.027677	0.517876	1006	6	2.6822		hsa-mir-8089	10	0.0089175	0.053197	1.0	1006	3	-4.0221
IGFBP7	12	0.0092681	0.027677	0.517876	1007	4	3.9766		hsa-mir-4502	10	0.0089175	0.053197	1.0	1007	4	-3.5559
NAP1L2	11	0.0092949	0.025152	0.501626	1008	6	2.4279		TAF4B	12	0.008931	0.059528	1.0	1008	9	-1.1103
PIGK	26	0.0093002	0.033535	0.531087	1009	8	2.8181		CCDC91	7	0.0089614	0.047386	1.0	1009	6	-2.2428
PRR15	9	0.0093038	0.024394	0.496466	1010	6	2.5013		GABRD	11	0.0089642	0.056872	1.0	1010	5	-2.1036
ANP32A	19	0.0093193	0.029725	0.523722	1011	9	2.2687		CDK12	30	0.0089816	0.092629	1.0	1011	16	-1.8685
OR3A2	3	0.0093199	0.017868	0.48581	1012	2	4.0196		FCRL3	21	0.008995	0.080624	1.0	1012	13	-1.9277
MRPS18C	6	0.0093272	0.021605	0.488031	1013	2	4.2693		CDK15	12	0.0090076	0.060083	1.0	1013	7	-2.3797
PLVAP	11	0.0093323	0.025202	0.501626	1014	6	2.8177		LSAMP	12	0.0090076	0.060083	1.0	1014	7	-2.249
hsa-mir-7641-2	3	0.0093559	0.018156	0.48581	1015	2	4.3297		TBX15	12	0.0090076	0.060083	1.0	1015	7	-2.4757
EDARADD	11	0.0093802	0.025244	0.501626	1016	6	2.7718		RRP8	12	0.0090076	0.060083	1.0	1016	8	-2.4678
TSC22D3	14	0.0093867	0.027013	0.51108	1017	9	1.6644		OR1B1	9	0.0090142	0.051033	1.0	1017	5	-2.4497
STRBP	13	0.0093875	0.027057	0.51108	1018	8	1.4715		RIBC1	16	0.009016	0.070378	1.0	1018	6	-2.7707
WEE1	10	0.009393	0.024819	0.500474	1019	5	2.2221		SPHK2	27	0.0090332	0.087653	1.0	1019	14	-1.9608
HRH1	33	0.0094011	0.032671	0.529723	1020	16	2.3982		APOL4	11	0.0090344	0.057002	1.0	1020	8	-2.4561
CCDC88C	11	0.0094107	0.025244	0.501626	1021	6	3.3643		EGFP_8	1	0.0090407	0.01366	1.0	1021	1	-4.9086
hsa-mir-6836	10	0.0094206	0.024917	0.500954	1022	7	1.7846		RAB40B	8	0.0090638	0.048927	1.0	1022	6	-1.7677
PVRL3	14	0.0094496	0.027214	0.512848	1023	7	2.7698		CHMP4A	8	0.0090638	0.048927	1.0	1023	5	-2.4375
hsa-mir-8065	3	0.0094954	0.018668	0.48581	1024	2	3.6793		UBXN2B	12	0.0090723	0.060467	1.0	1024	9	-2.0788
PTPN14	12	0.0095031	0.028026	0.521343	1025	2	4.4797		ROMO1	5	0.0090808	0.0465	1.0	1025	5	-1.8417
ATL3	10	0.0095189	0.025152	0.501626	1026	6	2.4969		FAM222B	24	0.0090816	0.085891	1.0	1026	15	-1.8269
hsa-mir-548h-2	6	0.0095195	0.022282	0.494255	1027	2	4.7285		CSRNP1	9	0.0091065	0.05139	1.0	1027	6	-2.1377
USP48	10	0.0095277	0.025215	0.501626	1028	7	2.0414		hsa-mir-4482	10	0.0091182	0.053682	1.0	1028	5	-2.4411
SPATS1	11	0.0095337	0.025353	0.502743	1029	6	3.1789		PRRC2C	10	0.0091182	0.053682	1.0	1029	6	-3.1556
IER2	12	0.0095605	0.02809	0.521343	1030	6	2.7711		CRISPLD2	11	0.0091202	0.057086	1.0	1030	6	-2.98
SLC48A1	8	0.0095725	0.026526	0.508354	1031	3	3.3747		PRH1	2	0.0091283	0.026476	1.0	1031	1	-5.1585
ACBD5	25	0.0096042	0.034267	0.531087	1032	11	2.5303		GRIK1	12	0.0091594	0.060678	1.0	1032	6	-2.8274
FMN1	22	0.0096145	0.032232	0.528085	1033	7	2.4539		EMX2	26	0.0091782	0.088351	1.0	1033	17	-1.3636
NUDT9	10	0.0096199	0.02538	0.502743	1034	4	3.2954		CDSN	3	0.0091847	0.035324	1.0	1034	2	-4.5244
LPPR5	12	0.0096438	0.028159	0.521663	1035	5	3.2828		FOXP2	11	0.0092251	0.057263	1.0	1035	1	-5.6324
SDC2	7	0.0096661	0.023169	0.494255	1036	2	5.0927		GOPC	11	0.0092251	0.057263	1.0	1036	8	-1.8182
IL21R	13	0.0097021	0.027817	0.518948	1037	6	3.2532		RBBP8NL	11	0.0092251	0.057263	1.0	1037	5	-1.6923
GATA4	11	0.0097027	0.025602	0.502743	1038	6	2.6056		hsa-mir-106b	8	0.0092343	0.049345	1.0	1038	4	-2.5759
ANXA6	11	0.0097037	0.025602	0.502743	1039	6	2.6059		LAMB1	11	0.0092561	0.057346	1.0	1039	6	-2.4409
STIL	9	0.0097078	0.026721	0.508354	1040	5	3.1512		TEAD2	28	0.0092731	0.092165	1.0	1040	16	-2.3795
RPL14	6	0.0097094	0.023086	0.494255	1041	5	0.97036		ALKBH3	11	0.0093074	0.057424	1.0	1041	5	-2.8955
DYNLT1	3	0.0097206	0.019046	0.48581	1042	2	3.5884		ABHD1	12	0.009326	0.061223	1.0	1042	8	-1.5923
TRIM42	11	0.0097353	0.025603	0.502743	1043	5	2.7071		SIPA1L1	12	0.009326	0.061223	1.0	1043	5	-3.1742
DUSP27	11	0.0097353	0.025603	0.502743	1044	1	6.8462		IL17RB	12	0.009326	0.061223	1.0	1044	5	-3.0538
MMP12	11	0.0097353	0.025603	0.502743	1045	4	3.1301		AP2S1	9	0.0093588	0.05175	1.0	1045	6	-2.5122
IQGAP1	22	0.0097795	0.032685	0.529723	1046	9	2.8445		UCP3	9	0.0093588	0.05175	1.0	1046	6	-2.5268
NCBP1	23	0.0097838	0.033549	0.531087	1047	11	2.4605		FBXW8	13	0.0093595	0.063689	1.0	1047	6	-2.4688
FAHD2B	3	0.009825	0.019186	0.48581	1048	1	6.4065		CEP85L	14	0.0093787	0.066618	1.0	1048	6	-2.0731
CD1B	12	0.0098319	0.028308	0.521663	1049	2	3.9707		CDC25B	23	0.009398	0.085756	1.0	1049	7	-2.3601
CHM	12	0.0098319	0.028308	0.521663	1050	6	2.8646		TNFRSF25	18	0.0094133	0.077287	1.0	1050	7	-2.1943
PDLIM1	12	0.0098319	0.028308	0.521663	1051	2	5.2201		ZNF630	24	0.0094167	0.088192	1.0	1051	15	-1.8978
RTEL1	22	0.009832	0.032695	0.529723	1052	7	3.067		DCAF15	11	0.0094242	0.058274	1.0	1052	6	-2.6431
hsa-mir-6774	10	0.0098377	0.027875	0.519558	1053	6	2.8148		FSIP1	11	0.0094242	0.058274	1.0	1053	7	-2.3955
SMIM21	6	0.0098432	0.02328	0.494255	1054	5	2.8519		MED12	10	0.0094504	0.05444	1.0	1054	7	-2.5805
SLC38A6	8	0.009847	0.027133	0.511796	1055	5	2.8322		LMBRD2	10	0.0094504	0.05444	1.0	1055	7	-1.7699
TIMM10	5	0.0098604	0.023073	0.494255	1056	3	3.1109		PAXBP1	11	0.0094565	0.059289	1.0	1056	8	-2.0755
CENPC	12	0.0098612	0.028338	0.521663	1057	5	3.3759		PHF12	11	0.0094565	0.059289	1.0	1057	8	-1.6229
RPL4	6	0.0098739	0.02331	0.494255	1058	1	6.5584		FOXI3	11	0.0094565	0.059289	1.0	1058	8	-2.2052
AP1AR	11	0.009888	0.025907	0.505541	1059	5	2.5863		MRPS5	11	0.0094565	0.059289	1.0	1059	8	-2.5449
APOBEC3A_B	3	0.0098888	0.019319	0.48581	1060	3	2.0859		EIF3K	11	0.0094565	0.059289	1.0	1060	8	-2.2107
GPN3	16	0.0098922	0.029219	0.523722	1061	7	2.9414		UBE3D	11	0.0094565	0.059289	1.0	1061	8	-2.5242
C15orf61	10	0.0099485	0.028098	0.521343	1062	7	2.4458		NUP133	11	0.0094565	0.059289	1.0	1062	8	-2.316
NXPH1	12	0.0099622	0.028371	0.521663	1063	5	3.2099		CPA4	14	0.0094626	0.067465	1.0	1063	5	-2.3703
RNASE4	8	0.0099915	0.027287	0.513289	1064	4	3.0317		BIVM-ERCC5	11	0.0094662	0.059787	1.0	1064	8	-2.0617
RFX3	12	0.010017	0.028661	0.523236	1065	7	2.8601		STAMBP	11	0.0094662	0.059787	1.0	1065	8	-1.8278
NT5C1A	12	0.010025	0.028752	0.523578	1066	8	2.5873		SLMAP	11	0.0094662	0.059787	1.0	1066	7	-2.7291
SNX19	12	0.010025	0.028752	0.523578	1067	8	1.9152		NME5	11	0.0094662	0.059787	1.0	1067	7	-2.3528
NMB	7	0.010081	0.02386	0.494255	1068	4	2.9323		BLZF1	11	0.0094662	0.059787	1.0	1068	7	-2.3521
MAP1A	11	0.010083	0.026065	0.505541	1069	6	2.4573		HPGDS	11	0.0094662	0.059787	1.0	1069	8	-2.096
MIS12	6	0.010106	0.023833	0.494255	1070	4	1.8222		ACOXL	11	0.0094662	0.059787	1.0	1070	7	-2.5363
POLR2C	6	0.010106	0.023833	0.494255	1071	3	2.5151		AKR1A1	13	0.0095111	0.064466	1.0	1071	9	-1.9857
RPP40	6	0.010106	0.023833	0.494255	1072	4	3.0087		SIM1	12	0.0095148	0.06156	1.0	1072	9	-1.6925
DLG3	28	0.010131	0.036283	0.536394	1073	7	3.1471		hsa-mir-5091	8	0.0095163	0.051933	1.0	1073	6	-2.5521
CRISP2	9	0.010141	0.027245	0.51296	1074	3	3.9352		UGT1A1	12	0.0095269	0.061607	1.0	1074	7	-2.536
TMEM192	10	0.010151	0.028473	0.521663	1075	4	3.2041		TIAL1	16	0.0095375	0.072918	1.0	1075	10	-2.1489
WBP11	11	0.010153	0.026102	0.505541	1076	6	2.7904		TNFSF18	12	0.0095424	0.061691	1.0	1076	8	-2.2101
LGR4	11	0.010153	0.026102	0.505541	1077	4	3.0076		NAA10	12	0.0095486	0.062835	1.0	1077	7	-3.1895
YAF2	11	0.010153	0.026102	0.505541	1078	3	3.7024		PEMT	12	0.0095486	0.062835	1.0	1078	5	-2.9173
CCDC7	22	0.010154	0.03342	0.531087	1079	11	2.6658		LSR	12	0.0095486	0.062835	1.0	1079	5	-2.7332
ADNP	12	0.010182	0.029002	0.523722	1080	4	3.5349		ZNF549	12	0.0095486	0.062835	1.0	1080	5	-2.8669
EME1	10	0.010216	0.028591	0.522425	1081	5	3.345		AMDHD1	12	0.0095486	0.062835	1.0	1081	6	-2.2169
LMBR1	10	0.010216	0.028591	0.522425	1082	5	3.1668		PRR12	12	0.0095486	0.062835	1.0	1082	4	-3.3005
TYMS	18	0.010231	0.030938	0.524401	1083	8	2.7259		GCNT3	12	0.0095486	0.062835	1.0	1083	6	-2.3433
GNAT3	12	0.010247	0.029039	0.523722	1084	8	2.0821		PLEKHA1	12	0.0095486	0.062835	1.0	1084	7	-2.0191
VPS33A	12	0.010261	0.029046	0.523722	1085	6	2.7042		ABCC12	10	0.0095512	0.055126	1.0	1085	5	-2.7149
NIN	12	0.010262	0.029046	0.523722	1086	5	3.0155		METTL17	10	0.0095512	0.055126	1.0	1086	8	-1.9592
HPS1	11	0.010265	0.026193	0.50664	1087	6	2.5353		TMEM147	13	0.0095683	0.06578	1.0	1087	5	-2.8851
NR1H3	17	0.010266	0.03043	0.524401	1088	9	1.9325		STXBP1	11	0.0096002	0.060086	1.0	1088	7	-2.1264
HLA-DRB5	11	0.01029	0.026215	0.50664	1089	6	2.5285		ARL9	6	0.0096713	0.049291	1.0	1089	2	-4.1105
OR5M10	5	0.010314	0.023484	0.494255	1090	2	4.0812		ABI2	21	0.0096958	0.082401	1.0	1090	12	-2.1908
VTA1	8	0.010357	0.028062	0.521343	1091	6	2.6978		hsa-mir-4751	10	0.009716	0.057468	1.0	1091	4	-2.7473
AGBL4	12	0.010379	0.029178	0.523722	1092	7	2.0766		ING5	10	0.009716	0.057468	1.0	1092	4	-2.7796
BMP3	11	0.01038	0.026251	0.506853	1093	4	3.8336		SPATC1L	9	0.0097563	0.05239	1.0	1093	4	-2.4663
LIX1	12	0.010384	0.029197	0.523722	1094	6	3.0068		SLC13A1	11	0.0098049	0.060187	1.0	1094	5	-2.0521
SNX2	16	0.010386	0.029772	0.523722	1095	7	2.9387		KCNH5	11	0.0098049	0.060187	1.0	1095	3	-2.9281
GTF3C3	19	0.010415	0.032669	0.529723	1096	10	2.4334		MOCOS	11	0.0098049	0.060187	1.0	1096	5	-2.3525
CIAO1	6	0.010433	0.025676	0.502743	1097	2	4.0605		SLC16A10	10	0.0098147	0.05795	1.0	1097	6	-2.7505
SPCS2	6	0.010433	0.025676	0.502743	1098	3	3.4026		EPB42	16	0.0098279	0.074386	1.0	1098	10	-2.1761
MIER1	16	0.010452	0.029773	0.523722	1099	4	3.7542		GPBP1	24	0.009835	0.089463	1.0	1099	10	-2.0451
ZNF709	10	0.010478	0.029872	0.523722	1100	3	4.2608		STMND1	12	0.009846	0.064379	1.0	1100	9	-2.0155
SCN1A	10	0.010478	0.029872	0.523722	1101	4	3.7379		WDR20	13	0.0098767	0.068026	1.0	1101	8	-2.2079
NME6	10	0.010478	0.029872	0.523722	1102	2	5.127		VWCE	16	0.0098889	0.075295	1.0	1102	9	-2.24
hsa-mir-181d	10	0.010478	0.029872	0.523722	1103	5	3.341		ARMC2	24	0.0099133	0.089777	1.0	1103	16	-2.0326
COL18A1	19	0.010494	0.032751	0.53022	1104	9	1.9283		CST1	2	0.0099156	0.027754	1.0	1104	1	-3.4907
APC2	11	0.010528	0.02647	0.508354	1105	6	2.7533		hsa-mir-6881	9	0.0099351	0.052624	1.0	1105	7	-1.7944
FAM47E	21	0.010547	0.033599	0.531087	1106	11	1.9337		RBL1	17	0.0099423	0.075588	1.0	1106	10	-1.9746
LRIF1	16	0.010554	0.030072	0.524401	1107	8	2.1492		NINJ2	12	0.0099538	0.064613	1.0	1107	9	-1.8157
N4BP1	10	0.010566	0.030842	0.524401	1108	6	2.9322		ADSL	9	0.0099771	0.05269	1.0	1108	6	-2.5272
PDPR	11	0.010594	0.026684	0.508354	1109	4	3.0068		C5orf60	10	0.0099922	0.058619	1.0	1109	6	-3.4183
MAML3	11	0.010594	0.026684	0.508354	1110	5	2.9703		ZNF93	10	0.0099922	0.058619	1.0	1110	6	-3.0671
TMEM123	11	0.010594	0.026684	0.508354	1111	5	3.1267		MORF4L2	10	0.0099922	0.058619	1.0	1111	5	-2.5705
NPC1	11	0.010594	0.026684	0.508354	1112	5	2.9568		hsa-mir-6861	10	0.0099922	0.058619	1.0	1112	6	-1.9737
FIP1L1	10	0.010602	0.031036	0.524401	1113	4	3.8663		HOXA9	10	0.0099922	0.058619	1.0	1113	5	-2.921
ODF3	10	0.010602	0.031036	0.524401	1114	3	3.441		RAB25	10	0.0099922	0.058619	1.0	1114	4	-3.5943
MRPL44	10	0.010602	0.031036	0.524401	1115	3	3.7789		OR13J1	6	0.010038	0.050675	1.0	1115	4	-3.1993
GYG1	16	0.01061	0.030341	0.524401	1116	6	3.3763		LOC653602	9	0.010049	0.053944	1.0	1116	6	-1.7266
FAM219A	12	0.010616	0.02962	0.523722	1117	3	4.4335		hsa-mir-199a-1	9	0.010049	0.053944	1.0	1117	6	-2.5288
MFAP1	14	0.010616	0.032028	0.528085	1118	7	2.7719		hsa-mir-8071-2	4	0.010058	0.044077	1.0	1118	4	-1.6985
TMEM5	18	0.010625	0.031969	0.528085	1119	9	2.7967		GDE1	12	0.01006	0.06476	1.0	1119	6	-1.8536
BEST4	10	0.01063	0.031238	0.526072	1120	4	3.4719		RAB20	12	0.01006	0.06476	1.0	1120	6	-2.9844
POLR2I	12	0.010633	0.029648	0.523722	1121	8	1.676		VPS26A	8	0.010139	0.057257	1.0	1121	5	-2.6561
UCHL5	11	0.010639	0.027734	0.517876	1122	3	2.5118		SV2B	20	0.010193	0.086824	1.0	1122	12	-1.6029
TRIP4	11	0.010639	0.027734	0.517876	1123	4	2.0956		RORC	12	0.010198	0.064953	1.0	1123	6	-2.7195
C1orf189	8	0.010709	0.028887	0.523722	1124	4	2.9654		MAU2	11	0.010225	0.061131	1.0	1124	7	-2.8768
hsa-mir-6780b	8	0.010709	0.028887	0.523722	1125	3	3.5642		SREBF2	11	0.010225	0.061131	1.0	1125	8	-2.1589
RTN3	25	0.010717	0.036333	0.536394	1126	10	2.8521		SMOC2	11	0.010225	0.061131	1.0	1126	5	-3.4731
UPP1	16	0.010732	0.030522	0.524401	1127	7	2.3711		CROT	11	0.010225	0.061131	1.0	1127	7	-3.0332
SLC25A12	10	0.010741	0.031363	0.526072	1128	6	2.6447		FTMT	11	0.010225	0.061131	1.0	1128	6	-2.6059
BRINP3	12	0.010781	0.030097	0.524401	1129	6	2.936		CLIP1	11	0.010249	0.06191	1.0	1129	6	-2.6301
ERMN	5	0.01081	0.023929	0.494255	1130	1	6.3896		D2HGDH	20	0.010263	0.086999	1.0	1130	13	-1.9758
RPL22L1	5	0.01081	0.023929	0.494255	1131	3	4.1819		BMS1	8	0.010284	0.058118	1.0	1131	5	-2.5438
ZNF217	11	0.010818	0.028918	0.523722	1132	4	2.9744		FKBP7	11	0.010316	0.062291	1.0	1132	8	-1.9901
MEN1	12	0.010827	0.030137	0.524401	1133	7	2.9962		TNFAIP6	11	0.010316	0.062291	1.0	1133	7	-2.64
NEK4	16	0.010831	0.030856	0.524401	1134	6	3.098		UBIAD1	11	0.010316	0.062291	1.0	1134	6	-2.4921
MCOLN2	19	0.010832	0.03343	0.531087	1135	10	2.2364		PCDHGA4	11	0.010316	0.062291	1.0	1135	8	-2.4363
IGFL4	5	0.010833	0.023929	0.494255	1136	3	3.2586		ERGIC3	10	0.010393	0.05932	1.0	1136	2	-4.5243
hsa-mir-1295b	3	0.010864	0.020239	0.48581	1137	1	6.4884		hsa-mir-3940	10	0.010409	0.059685	1.0	1137	8	-1.9971
PCGF2	22	0.010873	0.035068	0.536159	1138	11	2.2063		UFL1	10	0.010409	0.059685	1.0	1138	8	-2.194
CENPJ	10	0.01096	0.031672	0.527596	1139	6	2.3581		NME6	10	0.010409	0.059685	1.0	1139	8	-1.7627
ERCC2	10	0.010965	0.031712	0.527596	1140	5	2.3324		ZFP82	10	0.010409	0.059685	1.0	1140	8	-1.4642
COPE	5	0.010989	0.024451	0.496466	1141	4	1.8151		TTC37	10	0.010409	0.059685	1.0	1141	8	-2.3802
TRIAP1	5	0.010989	0.024451	0.496466	1142	4	2.2163		TTC29	10	0.010409	0.059685	1.0	1142	8	-1.9987
IFIT1	14	0.011011	0.032529	0.529723	1143	7	2.6932		hsa-mir-346	10	0.010409	0.059685	1.0	1143	8	-2.2624
TXNDC8	1	0.011012	0.0071484	0.452033	1144	1	4.5862		ARF3	10	0.010419	0.06006	1.0	1144	6	-2.2031
PPAPDC1A	12	0.011028	0.030455	0.524401	1145	6	2.8162		FECH	75	0.010421	0.14823	1.0	1145	36	-2.1122
SUGP2	12	0.011041	0.030485	0.524401	1146	6	3.0356		FLG	12	0.010434	0.065336	1.0	1146	7	-2.6939
ABCB8	20	0.011043	0.033267	0.531087	1147	6	2.228		PLEK	12	0.010462	0.065463	1.0	1147	9	-1.9462
CFHR5	10	0.011046	0.031853	0.528085	1148	4	3.2436		CKAP4	12	0.010468	0.066194	1.0	1148	5	-3.097
HOXB2	12	0.01105	0.030485	0.524401	1149	8	2.2593		RMND5B	12	0.010468	0.066194	1.0	1149	6	-3.1832
SGCB	9	0.011085	0.028943	0.523722	1150	2	4.8913		ANXA4	12	0.010468	0.066194	1.0	1150	4	-3.3912
SLC13A5	12	0.01109	0.03058	0.524401	1151	4	3.4126		HRH4	15	0.010494	0.075107	1.0	1151	11	-1.7964
CYP11B2	7	0.011098	0.026439	0.508354	1152	5	3.2607		TOP1MT	17	0.010546	0.079429	1.0	1152	11	-2.3895
MFF	24	0.011121	0.037226	0.541699	1153	9	3.1811		NKD1	11	0.010547	0.06346	1.0	1153	4	-2.6441
IGSF22	11	0.011122	0.029181	0.523722	1154	5	3.5542		RAVER1	11	0.010547	0.06346	1.0	1154	4	-2.0481
TMUB1	10	0.011132	0.031961	0.528085	1155	7	2.1326		SNX7	12	0.010569	0.067455	1.0	1155	6	-3.3527
SLC2A5	12	0.011144	0.03071	0.524401	1156	6	2.6053		TRMT11	12	0.010569	0.067455	1.0	1156	7	-3.044
THRB	11	0.011154	0.029254	0.523722	1157	7	2.755		ZBTB8B	11	0.010602	0.064757	1.0	1157	6	-2.7831
SUPT4H1	3	0.011184	0.020872	0.48581	1158	2	3.3134		PDCL	11	0.010602	0.064757	1.0	1158	5	-2.9166
HSPBAP1	10	0.011189	0.032085	0.528085	1159	5	2.8367		TMX3	11	0.010602	0.064757	1.0	1159	8	-2.653
KCNV1	10	0.011201	0.032107	0.528085	1160	5	3.3065		CYP4B1	11	0.010602	0.064757	1.0	1160	6	-2.756
CD4	23	0.011217	0.036551	0.53805	1161	6	2.993		KIAA1549L	11	0.010602	0.064757	1.0	1161	6	-2.4248
L2HGDH	11	0.011224	0.029349	0.523722	1162	7	2.2214		OR7G3	9	0.010603	0.057252	1.0	1162	7	-1.9666
hsa-mir-8063	4	0.011275	0.025597	0.502743	1163	1	6.1985		TMEM51	10	0.010611	0.060681	1.0	1163	4	-1.9107
hsa-mir-200a	10	0.011278	0.032139	0.528085	1164	6	3.3598		LDLRAD3	10	0.010611	0.060681	1.0	1164	4	-2.9016
hsa-mir-6077-2	1	0.011289	0.0075305	0.452033	1165	1	5.1615		SOGA3	43	0.010636	0.12617	1.0	1165	22	-2.1334
OR4C13	11	0.011295	0.029508	0.523722	1166	5	2.8972		hsa-mir-4470	8	0.01064	0.058934	1.0	1166	4	-3.8404
PEX26	12	0.011296	0.030906	0.524401	1167	7	2.488		OR8J3	5	0.010641	0.053108	1.0	1167	3	-3.3125
IL10RB	12	0.011337	0.030944	0.524401	1168	7	2.6072		ABCA12	23	0.010644	0.090368	1.0	1168	10	-2.5014
NIPA1	16	0.011341	0.034285	0.531087	1169	8	3.0071		OTOP3	13	0.010679	0.070318	1.0	1169	5	-2.2919
EGFP_10	1	0.011352	0.0075305	0.452033	1170	1	5.0269		ARIH1	7	0.010683	0.055178	1.0	1170	5	-3.0272
NPTXR	11	0.011362	0.029597	0.523722	1171	4	3.6789		SCNN1D	12	0.010691	0.068051	1.0	1171	6	-2.0654
hsa-mir-1324	8	0.011396	0.029885	0.523722	1172	3	4.1694		RPS6KA3	52	0.010704	0.13531	1.0	1172	29	-2.0653
ATP6V0C	8	0.011396	0.029885	0.523722	1173	5	2.9538		DUSP11	10	0.010718	0.061515	1.0	1173	7	-1.9958
KCTD21	8	0.011396	0.029885	0.523722	1174	4	3.3447		hsa-mir-4774	5	0.010726	0.054299	1.0	1174	3	-3.0871
MMP13	14	0.01146	0.033161	0.531087	1175	7	2.3694		ZBTB11	19	0.010727	0.085134	1.0	1175	10	-2.3682
CTR9	9	0.011468	0.029891	0.523722	1176	6	1.8795		CES1	11	0.010746	0.065441	1.0	1176	7	-2.0988
DDI2	9	0.011468	0.029891	0.523722	1177	6	1.5525		FRMD5	17	0.010756	0.079927	1.0	1177	10	-2.4965
LIN7C	9	0.011468	0.029891	0.523722	1178	6	1.5213		NM_001270948_cds_0_0_chr19_36602105_f	2	0.01077	0.029199	1.0	1178	1	-3.4645
HERC2	9	0.011468	0.029891	0.523722	1179	6	2.0663		YARS	15	0.010782	0.076848	1.0	1179	9	-2.3686
MRPS16	9	0.011468	0.029891	0.523722	1180	6	1.1336		GBA	14	0.010801	0.072934	1.0	1180	7	-3.184
PHOSPHO2-KLHL23	11	0.01147	0.029754	0.523722	1181	6	2.4554		ACSM2A	8	0.010819	0.062569	1.0	1181	4	-2.3734
HIVEP3	12	0.011494	0.031354	0.526072	1182	8	1.9831		COL5A2	14	0.01084	0.07359	1.0	1182	10	-1.8594
FAM160B1	11	0.011519	0.030664	0.524401	1183	3	3.2484		PCYT1B	15	0.010842	0.077566	1.0	1183	4	-2.8835
COL5A3	11	0.011519	0.030664	0.524401	1184	3	2.9727		ZNF821	15	0.010842	0.077566	1.0	1184	9	-2.7336
CLIC6	11	0.011519	0.030664	0.524401	1185	3	3.5376		OR5AC2	12	0.010865	0.068293	1.0	1185	8	-2.048
PQBP1	17	0.01153	0.033281	0.531087	1186	5	3.7782		TESK2	12	0.010865	0.068293	1.0	1186	7	-2.3857
STXBP6	10	0.011551	0.032605	0.529723	1187	3	2.325		C20orf96	13	0.010896	0.071592	1.0	1187	6	-2.0902
SLC10A1	9	0.011554	0.030432	0.524401	1188	4	2.8325		BEST3	23	0.0109	0.095147	1.0	1188	13	-2.0788
EFNA2	12	0.011555	0.03149	0.527331	1189	7	2.4961		EOGT	12	0.010931	0.068773	1.0	1189	6	-1.9825
BPIFB2	11	0.011581	0.031568	0.527341	1190	6	2.1903		LINGO4	12	0.010931	0.068773	1.0	1190	5	-2.7699
ZNF616	11	0.011581	0.031568	0.527341	1191	6	2.4651		NOS2	12	0.010931	0.068773	1.0	1191	6	-2.4059
SLC35E3	12	0.011601	0.032582	0.529723	1192	3	4.161		HIF1AN	12	0.010931	0.068773	1.0	1192	6	-2.1546
FBN3	12	0.011601	0.032582	0.529723	1193	4	4.1231		CLPP	12	0.010939	0.069139	1.0	1193	9	-2.1881
GNG7	6	0.011625	0.029686	0.523722	1194	4	2.8958		CPNE2	12	0.010943	0.069139	1.0	1194	8	-2.1131
RHBDF2	10	0.011639	0.032666	0.529723	1195	5	2.9503		hsa-mir-493	9	0.010952	0.060607	1.0	1195	5	-3.4119
GJA8	12	0.011678	0.03361	0.531087	1196	7	2.4691		CYP2W1	11	0.010993	0.065644	1.0	1196	8	-1.7979
RBBP4	70	0.011689	0.048751	0.568959	1197	24	2.4008		GPR21	12	0.01103	0.069323	1.0	1197	9	-1.5993
COX5A	5	0.011695	0.025593	0.502743	1198	3	3.3366		PXDN	12	0.01103	0.069323	1.0	1198	9	-1.8494
SHF	11	0.011697	0.031691	0.527596	1199	7	1.9634		hsa-mir-3185	10	0.011031	0.062411	1.0	1199	7	-2.3453
TMOD3	29	0.011713	0.040392	0.549492	1200	9	2.484		TCHH	11	0.011036	0.065949	1.0	1200	6	-2.5943
RPL23A	8	0.011724	0.030444	0.524401	1201	5	2.5019		GLRA3	11	0.011036	0.065949	1.0	1201	7	-1.6813
PAFAH1B1	8	0.011724	0.030444	0.524401	1202	4	2.855		SECTM1	6	0.011038	0.056138	1.0	1202	3	-2.063
RPP30	8	0.011724	0.030444	0.524401	1203	4	2.3284		BTC	4	0.011043	0.050929	1.0	1203	4	-1.5197
PSMB1	4	0.011732	0.02643	0.508354	1204	2	3.7406		MBP	18	0.011045	0.083636	1.0	1204	12	-1.7695
OR1N2	11	0.011747	0.031868	0.528085	1205	7	2.6401		ALDH6A1	18	0.011045	0.083636	1.0	1205	10	-2.0845
BAG1	9	0.01176	0.030706	0.524401	1206	3	4.1572		SH3RF1	33	0.011076	0.11593	1.0	1206	15	-2.1904
EIF4B	9	0.01176	0.030706	0.524401	1207	5	2.503		MBD4	18	0.011078	0.084338	1.0	1207	9	-2.5169
AVPI1	12	0.011764	0.033884	0.531087	1208	4	3.5429		ZNF641	14	0.011104	0.076476	1.0	1208	7	-2.4984
GOLGA6D	3	0.011803	0.021497	0.488031	1209	3	1.7764		MORF4L1	14	0.011104	0.076476	1.0	1209	6	-3.3895
GPR155	11	0.011817	0.032007	0.528085	1210	4	2.6656		SLC9A6	14	0.011104	0.076476	1.0	1210	7	-2.8572
SRP72	9	0.01182	0.030759	0.524401	1211	4	2.6962		TNFRSF13B	10	0.011141	0.06257	1.0	1211	6	-2.4898
GPR87	11	0.011848	0.032007	0.528085	1212	5	3.2022		ARVCF	12	0.011178	0.069488	1.0	1212	9	-1.3487
PROKR1	12	0.011851	0.034181	0.531087	1213	6	2.7541		ASNS	13	0.011191	0.073714	1.0	1213	4	-3.3938
ZNF572	12	0.011851	0.034181	0.531087	1214	6	3.0812		GPR183	12	0.0112	0.069546	1.0	1214	8	-2.4511
AAAS	12	0.011851	0.034181	0.531087	1215	6	2.3426		CPT1C	12	0.011207	0.070306	1.0	1215	7	-2.4759
CBY1	12	0.011851	0.034181	0.531087	1216	6	3.4042		STON1-GTF2A1L	12	0.011207	0.070306	1.0	1216	8	-2.5789
DLG5	12	0.011851	0.034181	0.531087	1217	5	3.4119		TRIM16	12	0.011207	0.070306	1.0	1217	4	-3.3347
C7orf62	12	0.011851	0.034181	0.531087	1218	6	3.1704		ADPRH	12	0.011207	0.070306	1.0	1218	6	-3.0782
BMP6	12	0.011851	0.034181	0.531087	1219	6	2.8969		SLC22A13	12	0.011207	0.070306	1.0	1219	6	-1.8908
CEP72	12	0.011895	0.034447	0.532375	1220	5	3.6863		MROH5	12	0.011207	0.070306	1.0	1220	6	-2.985
ACTL6A	13	0.011937	0.031917	0.528085	1221	8	1.3631		LTBP2	12	0.011207	0.070306	1.0	1221	5	-2.9409
EMC8	11	0.011992	0.032152	0.528085	1222	6	2.1075		FRMD8	12	0.011207	0.070306	1.0	1222	4	-2.8133
HIST1H4E	3	0.012023	0.022233	0.494255	1223	2	3.6123		DEK	10	0.011236	0.063346	1.0	1223	1	-5.557
RNPC3	7	0.012055	0.028428	0.521663	1224	1	6.5383		AKAP6	31	0.01125	0.11052	1.0	1224	17	-2.1994
hsa-mir-520a	9	0.012056	0.031036	0.524401	1225	5	3.3853		DCAF8L2	12	0.011258	0.071122	1.0	1225	9	-1.9921
hsa-mir-3139	8	0.0121	0.031135	0.52483	1226	3	3.4558		DMC1	19	0.011259	0.089333	1.0	1226	11	-2.3595
FOXA3	27	0.012122	0.039599	0.54598	1227	11	2.7061		CIT	40	0.011278	0.12729	1.0	1227	23	-2.2694
ACADL	11	0.012144	0.032481	0.529723	1228	5	2.8636		ATP5I	2	0.011294	0.029986	1.0	1228	2	-2.5745
CDHR2	11	0.012144	0.032481	0.529723	1229	2	3.9873		HIST1H4I	6	0.011299	0.058007	1.0	1229	3	-2.8431
TAAR1	10	0.012155	0.033289	0.531087	1230	5	2.6714		FGF11	11	0.011311	0.066697	1.0	1230	4	-3.4203
APPBP2	14	0.012187	0.034397	0.532375	1231	8	1.3186		SPAG5	11	0.011311	0.066697	1.0	1231	4	-2.8103
SPPL2A	10	0.01222	0.033374	0.531087	1232	6	3.1976		STIP1	20	0.011313	0.091161	1.0	1232	13	-1.9194
TERF1	7	0.012236	0.029157	0.523722	1233	3	3.5762		BMI1	7	0.011347	0.061139	1.0	1233	3	-2.3508
N6AMT2	10	0.012246	0.033418	0.531087	1234	5	3.0111		hsa-mir-103a-2	10	0.011371	0.064245	1.0	1234	5	-3.2448
SPC25	6	0.012265	0.030737	0.524401	1235	4	2.9501		hsa-mir-296	10	0.011371	0.064245	1.0	1235	7	-1.9274
GTF3C4	19	0.012289	0.036309	0.536394	1236	7	3.1831		CNDP2	18	0.011374	0.087588	1.0	1236	11	-2.2425
RARG	21	0.012294	0.037561	0.541794	1237	8	3.1941		GGN	11	0.011427	0.066876	1.0	1237	6	-1.7368
GATAD2A	11	0.012357	0.032792	0.530459	1238	6	3.1358		PLEKHM2	11	0.011427	0.066876	1.0	1238	6	-2.1538
CEP104	10	0.012369	0.033859	0.531087	1239	6	2.556		MCM3AP	11	0.011427	0.066876	1.0	1239	3	-3.4572
ZNF292	10	0.012369	0.033859	0.531087	1240	6	2.3957		S100A8	5	0.011442	0.056648	1.0	1240	2	-2.6927
FKBP10	10	0.012369	0.033859	0.531087	1241	6	2.3268		MANF	5	0.011442	0.056648	1.0	1241	3	-2.4932
NKTR	10	0.012369	0.033859	0.531087	1242	6	2.4946		F9	27	0.011457	0.10625	1.0	1242	13	-2.5792
ARID3A	10	0.012369	0.033859	0.531087	1243	6	2.4181		FOXS1	10	0.011459	0.064432	1.0	1243	4	-3.2719
SDR16C5	10	0.012369	0.033859	0.531087	1244	6	1.9035		NXPE4	20	0.011472	0.091785	1.0	1244	9	-2.2242
LEP	12	0.01237	0.035161	0.536394	1245	6	3.247		hsa-mir-6815	8	0.011494	0.063731	1.0	1245	3	-2.4547
IFITM2	9	0.012411	0.031663	0.527596	1246	1	6.6546		UBXN4	11	0.011499	0.066887	1.0	1246	6	-2.4998
IL4	3	0.012421	0.023139	0.494255	1247	1	5.8538		MORC2	12	0.0115	0.072065	1.0	1247	7	-2.421
DERL3	8	0.012438	0.031547	0.527341	1248	5	2.1803		SLC5A11	17	0.011539	0.083234	1.0	1248	6	-2.7443
DEPDC7	11	0.012452	0.032976	0.531087	1249	5	2.8071		IFT80	17	0.011539	0.083234	1.0	1249	10	-2.6568
DSCC1	7	0.012454	0.029643	0.523722	1250	5	2.5488		AMY2A	5	0.011542	0.058524	1.0	1250	4	-2.9298
UBA6	29	0.012465	0.042055	0.556118	1251	11	2.8828		HIPK1	22	0.011551	0.098418	1.0	1251	12	-1.7157
NRG2	11	0.012468	0.033007	0.531087	1252	5	3.5269		DCST2	11	0.011597	0.067269	1.0	1252	5	-2.9081
TRMT61A	8	0.01247	0.031712	0.527596	1253	3	3.7407		DRC7	15	0.011636	0.080761	1.0	1253	10	-1.2059
hsa-mir-1283-2	5	0.012477	0.02655	0.508354	1254	3	3.6872		L1TD1	10	0.011637	0.065255	1.0	1254	7	-2.4974
ATP11B	12	0.012484	0.035414	0.536394	1255	6	2.6231		DCAF16	12	0.011642	0.072952	1.0	1255	8	-2.7154
EDF1	14	0.012521	0.035148	0.536394	1256	7	2.6427		OR6M1	8	0.011642	0.064233	1.0	1256	5	-2.8048
CATSPER2	10	0.01253	0.034558	0.532493	1257	5	3.1865		PDE1B	24	0.011699	0.10411	1.0	1257	12	-2.7264
hsa-mir-514a-2	1	0.012535	0.0079169	0.452033	1258	1	4.4209		ZNF578	4	0.011718	0.052662	1.0	1258	3	-1.9231
CDAN1	10	0.012555	0.034707	0.533581	1259	7	1.6728		REST	37	0.011761	0.12871	1.0	1259	21	-2.4107
TGIF2	12	0.01256	0.036495	0.537653	1260	4	3.8309		C10orf35	7	0.011771	0.062975	1.0	1260	5	-2.3581
hsa-mir-449a	5	0.012586	0.027727	0.517876	1261	4	2.6192		TMEM253	5	0.011783	0.059724	1.0	1261	4	-1.7218
ZNF680	6	0.012607	0.031427	0.526712	1262	3	3.2967		hsa-mir-5707	5	0.011783	0.059724	1.0	1262	3	-2.9465
NCOA6	8	0.012619	0.031926	0.528085	1263	4	3.627		GFI1	10	0.011788	0.06557	1.0	1263	6	-1.8539
PARP9	10	0.012628	0.034859	0.534705	1264	7	0.88364		RAB5A	20	0.011819	0.092965	1.0	1264	10	-2.1163
SUN2	14	0.012675	0.035286	0.536394	1265	7	2.7615		OR52N2	7	0.011834	0.064919	1.0	1265	4	-1.9554
ORAOV1	34	0.012688	0.045219	0.562492	1266	16	2.204		TMEM60	7	0.011834	0.064919	1.0	1266	3	-2.7143
DFNB31	24	0.01269	0.040208	0.549264	1267	8	3.2203		KCNQ1	17	0.011845	0.087305	1.0	1267	9	-2.2576
COX7A2L	11	0.012713	0.033553	0.531087	1268	6	2.9863		C3orf18	6	0.011872	0.05981	1.0	1268	3	-2.9801
TKTL2	12	0.012747	0.037664	0.541794	1269	6	2.9329		C9orf62	6	0.011872	0.05981	1.0	1269	3	-2.5111
LOC113230	7	0.012773	0.031061	0.524401	1270	4	3.1502		ITGBL1	20	0.01188	0.094266	1.0	1270	8	-2.9176
RPIA	12	0.012784	0.037687	0.541794	1271	4	3.1277		ATP11A	11	0.011884	0.067785	1.0	1271	8	-1.3872
VCP	21	0.012784	0.038493	0.54321	1272	10	2.4762		ATP6V1C2	11	0.011901	0.067829	1.0	1272	8	-2.6933
FAM171A1	11	0.01279	0.033692	0.531087	1273	3	3.7632		hsa-mir-409	9	0.011909	0.066765	1.0	1273	5	-2.6418
NLN	70	0.01279	0.051028	0.578222	1274	28	2.299		CLEC1B	14	0.011912	0.078051	1.0	1274	8	-2.0659
OR6C76	9	0.012829	0.032227	0.528085	1275	5	2.6284		SYT9	10	0.011913	0.065903	1.0	1275	8	-2.1005
NNT	9	0.01289	0.032415	0.529723	1276	5	2.3094		VSIG8	11	0.011974	0.068088	1.0	1276	5	-2.3138
GSE1	18	0.012915	0.038515	0.54321	1277	5	3.3928		URGCP-MRPS24	9	0.011975	0.06812	1.0	1277	4	-3.6128
FUOM	11	0.012917	0.033903	0.531087	1278	4	3.7299		PDZK1IP1	9	0.011975	0.06812	1.0	1278	4	-2.7094
UROD	9	0.012947	0.032483	0.529723	1279	4	3.2045		WDR1	13	0.011997	0.076715	1.0	1279	6	-3.6525
MFSD5	18	0.012979	0.038581	0.54321	1280	7	2.9545		hsa-mir-6855	9	0.012022	0.069458	1.0	1280	7	-1.4433
OR5M1	5	0.012988	0.029198	0.523722	1281	4	2.303		AEBP1	8	0.012093	0.065244	1.0	1281	6	-2.5717
hsa-mir-4770	5	0.013024	0.029248	0.523722	1282	4	1.9178		GNB4	12	0.01215	0.073658	1.0	1282	7	-2.8262
NR1D1	13	0.013053	0.035974	0.536394	1283	6	3.3481		hsa-mir-5194	10	0.012168	0.071224	1.0	1283	6	-2.6238
RERE	21	0.01307	0.038826	0.54321	1284	9	2.8662		CLDN17	9	0.012182	0.069866	1.0	1284	6	-2.9246
CDH5	11	0.013138	0.034125	0.531087	1285	2	4.2058		TRMT10B	9	0.012182	0.069866	1.0	1285	6	-2.1792
FAM20B	11	0.013138	0.034125	0.531087	1286	5	2.7563		hsa-mir-3124	10	0.0122	0.071806	1.0	1286	8	-1.9684
WASH1	5	0.013147	0.030201	0.524401	1287	4	2.5064		RMDN2	26	0.012206	0.10545	1.0	1287	16	-1.6686
KCTD14	10	0.013149	0.036073	0.536394	1288	5	2.7787		IQCB1	17	0.012222	0.088847	1.0	1288	9	-2.2629
NBPF3	14	0.013175	0.03592	0.536394	1289	7	2.4445		FLT3LG	8	0.012238	0.066046	1.0	1289	5	-2.6517
ACAP2	12	0.013187	0.037995	0.542243	1290	7	2.5363		PI3	8	0.012238	0.066046	1.0	1290	5	-2.9989
JDP2	10	0.013192	0.03622	0.536394	1291	2	2.9836		hsa-mir-153-2	8	0.012238	0.066046	1.0	1291	4	-3.3982
hsa-mir-3152	7	0.013204	0.031331	0.526072	1292	2	4.1084		NAAA	11	0.012239	0.068499	1.0	1292	8	-1.401
ARHGEF10L	12	0.013228	0.03807	0.542243	1293	5	3.7271		hsa-mir-484	10	0.012244	0.071876	1.0	1293	5	-2.317
PTPLAD2	4	0.013233	0.028401	0.521663	1294	3	2.6474		KLHL40	12	0.012245	0.073809	1.0	1294	5	-2.3342
RPL7	4	0.013233	0.028401	0.521663	1295	3	2.5554		TRPM3	16	0.012313	0.08619	1.0	1295	10	-1.3009
PILRB	4	0.013233	0.028401	0.521663	1296	2	4.1155		CCDC134	7	0.012328	0.06689	1.0	1296	6	-2.2144
ZCWPW1	12	0.013241	0.03807	0.542243	1297	2	3.9873		KCNK18	11	0.012352	0.069647	1.0	1297	4	-1.5959
F2	12	0.013241	0.03807	0.542243	1298	3	3.7236		COL5A3	11	0.012352	0.069647	1.0	1298	6	-1.8237
KCNC1	12	0.013241	0.03807	0.542243	1299	4	2.958		GAL3ST1	11	0.012352	0.069647	1.0	1299	2	-3.4205
STK32B	12	0.013241	0.03807	0.542243	1300	2	5.2338		PBX1	11	0.012352	0.069647	1.0	1300	4	-2.2861
APOL3	14	0.013246	0.035996	0.536394	1301	7	2.5277		BNC2	11	0.012352	0.069647	1.0	1301	3	-3.7702
TTC4	8	0.013253	0.034423	0.532375	1302	4	2.6124		CREBL2	6	0.012354	0.060761	1.0	1302	4	-2.65
IGLL5	10	0.013254	0.03628	0.536394	1303	5	3.0406		PLEKHA5	16	0.012403	0.087274	1.0	1303	7	-2.1692
PCDHGB7	11	0.013282	0.034537	0.532493	1304	6	2.9216		RBSN	9	0.012436	0.070914	1.0	1304	5	-2.7159
HSD3B7	20	0.013284	0.038225	0.543144	1305	9	3.0094		BLID	9	0.012436	0.070914	1.0	1305	6	-2.7253
MYBPC2	11	0.013306	0.034652	0.53313	1306	4	4.1026		GPR82	9	0.012436	0.070914	1.0	1306	5	-2.7471
CDC7	24	0.013323	0.041126	0.55353	1307	8	2.972		TMEM158	4	0.012444	0.055581	1.0	1307	2	-3.4429
PROM2	12	0.013336	0.038085	0.542243	1308	3	4.1235		ELFN2	12	0.012459	0.07406	1.0	1308	4	-2.5186
PSMG4	8	0.01334	0.034498	0.532493	1309	5	2.6205		PPP3CC	12	0.012459	0.07406	1.0	1309	9	-1.9261
TRIM67	11	0.01336	0.034788	0.53401	1310	7	1.4779		TMEM87B	12	0.012459	0.07406	1.0	1310	7	-1.903
BET1L	14	0.013399	0.03627	0.536394	1311	6	2.9203		FAT1	12	0.012459	0.07406	1.0	1311	5	-2.5515
SRPR	24	0.013411	0.041276	0.554511	1312	13	1.8365		ASAP1	12	0.012459	0.07406	1.0	1312	5	-3.1084
KLF16	3	0.013415	0.024338	0.496466	1313	3	2.4557		TTC21A	9	0.012463	0.071303	1.0	1313	7	-1.8311
hsa-mir-875	5	0.013485	0.030532	0.524401	1314	3	3.836		C7orf34	5	0.012473	0.060961	1.0	1314	2	-3.4499
AVP	8	0.013507	0.034737	0.533638	1315	3	3.5501		hsa-mir-548o	5	0.012473	0.060961	1.0	1315	4	-2.2214
DPY19L3	11	0.013531	0.035085	0.536159	1316	4	4.0606		PNKD	17	0.012494	0.089877	1.0	1316	10	-1.9037
PTGDR2	31	0.013548	0.044897	0.561821	1317	14	2.2646		MYT1	28	0.012549	0.11469	1.0	1317	13	-1.8725
CCDC126	9	0.013569	0.033555	0.531087	1318	6	2.0469		WIF1	11	0.012552	0.070708	1.0	1318	7	-2.2137
ACE	24	0.013573	0.041748	0.555164	1319	11	2.3577		KLF5	14	0.012591	0.080018	1.0	1319	7	-2.5772
PCNP	4	0.013626	0.028803	0.523578	1320	1	6.0364		SYNGR3	12	0.012663	0.074507	1.0	1320	7	-1.8424
IL1B	9	0.013646	0.033625	0.531087	1321	3	3.6095		B3GNT8	12	0.012663	0.074507	1.0	1321	8	-2.3232
THSD4	23	0.013668	0.040878	0.552613	1322	12	2.3476		UBE2J1	12	0.012721	0.074868	1.0	1322	7	-2.1016
TAZ	15	0.013694	0.037408	0.541794	1323	8	2.2816		FBF1	12	0.012721	0.074868	1.0	1323	7	-2.4019
FLRT3	12	0.013703	0.038688	0.54321	1324	6	3.2041		DVL3	12	0.012721	0.074868	1.0	1324	6	-2.113
C12orf56	11	0.013718	0.035502	0.536394	1325	5	3.1175		NUP205	12	0.012721	0.074868	1.0	1325	7	-2.2596
POLR3K	3	0.013723	0.024662	0.498206	1326	3	1.5127		FGL1	12	0.012721	0.074868	1.0	1326	7	-2.4646
EXOSC5	8	0.013766	0.035775	0.536394	1327	2	4.3161		EGF	12	0.012721	0.074868	1.0	1327	6	-2.4863
FOXI2	10	0.01378	0.036977	0.540826	1328	5	2.8398		ZC3H12D	12	0.012789	0.07564	1.0	1328	9	-2.3243
SLC18A1	11	0.013783	0.035669	0.536394	1329	7	2.5835		MDP1	12	0.012789	0.07564	1.0	1329	9	-1.5606
TEX26	11	0.013783	0.035669	0.536394	1330	6	2.7363		CCDC47	12	0.012789	0.07564	1.0	1330	9	-2.2573
MAST3	12	0.013798	0.038799	0.54321	1331	6	2.4702		PXYLP1	12	0.012789	0.07564	1.0	1331	9	-1.8404
NAB2	9	0.013815	0.033735	0.531087	1332	6	2.6134		SEC14L5	12	0.012789	0.07564	1.0	1332	9	-1.9518
BROX	12	0.013846	0.038841	0.54321	1333	4	2.9319		DNAJC25	12	0.012789	0.07564	1.0	1333	9	-1.9368
FZD2	12	0.013846	0.038841	0.54321	1334	2	4.7043		SCARF1	12	0.012789	0.07564	1.0	1334	9	-1.4939
BRAT1	12	0.013846	0.038841	0.54321	1335	4	3.2743		F2RL1	12	0.012789	0.07564	1.0	1335	9	-2.1393
RBMX	12	0.013846	0.038841	0.54321	1336	5	3.1277		EFHC1	13	0.012789	0.08044	1.0	1336	9	-1.9572
THUMPD3	12	0.013846	0.038841	0.54321	1337	5	3.2607		ENTPD2	10	0.012809	0.074845	1.0	1337	8	-1.2129
MLLT10	11	0.013864	0.035783	0.536394	1338	7	2.1573		NAGA	11	0.012832	0.071807	1.0	1338	7	-2.4205
COLEC11	19	0.013874	0.041922	0.555164	1339	8	2.3535		SH3D19	11	0.012832	0.071807	1.0	1339	7	-2.2573
PANK2	19	0.013878	0.041922	0.555164	1340	10	1.7544		ARSG	11	0.012832	0.071807	1.0	1340	4	-3.4023
CDK6	78	0.01391	0.056108	0.582883	1341	22	2.6213		DNHD1	11	0.012832	0.071807	1.0	1341	4	-2.3589
MOGS	16	0.013931	0.038174	0.542792	1342	6	2.8129		KCND1	11	0.012832	0.071807	1.0	1342	4	-3.1336
MLKL	13	0.013935	0.039296	0.545448	1343	5	3.2356		FGD5	11	0.012832	0.071807	1.0	1343	4	-3.4341
ARMC10	9	0.013943	0.033981	0.531087	1344	2	5.3625		LIG3	11	0.012835	0.072511	1.0	1344	8	-2.0811
ARL6IP6	11	0.013993	0.035947	0.536394	1345	4	2.9226		MSANTD3	19	0.012863	0.096524	1.0	1345	8	-1.9928
TTC27	11	0.013993	0.035947	0.536394	1346	3	4.0114		TNFRSF8	19	0.012863	0.096524	1.0	1346	10	-1.8336
ZCCHC5	11	0.013993	0.035947	0.536394	1347	6	2.6656		UGT2B11	4	0.012864	0.057184	1.0	1347	4	-2.2251
ZNF462	12	0.014041	0.039248	0.545448	1348	7	2.5156		ZNF703	12	0.01288	0.076206	1.0	1348	8	-1.7437
hsa-mir-4264	5	0.014044	0.031084	0.524401	1349	3	3.4158		TPCN1	15	0.012883	0.085363	1.0	1349	10	-1.8576
NAA50	5	0.014045	0.03129	0.526072	1350	4	2.0822		LAMTOR2	8	0.012885	0.073217	1.0	1350	6	-2.7116
GAL3ST1	11	0.014054	0.035967	0.536394	1351	6	2.9016		hsa-mir-503	10	0.012889	0.074893	1.0	1351	5	-2.203
C17orf85	11	0.014056	0.036198	0.536394	1352	4	2.5521		PARD3B	11	0.012897	0.073122	1.0	1352	6	-2.5038
UHRF2	11	0.014056	0.036198	0.536394	1353	5	3.4542		SFMBT2	11	0.012897	0.073122	1.0	1353	3	-3.2882
TMEM237	11	0.014056	0.036198	0.536394	1354	4	3.4048		EVI5L	11	0.012897	0.073122	1.0	1354	7	-2.6619
CLINT1	11	0.014056	0.036198	0.536394	1355	5	3.7811		CD248	11	0.012897	0.073122	1.0	1355	5	-3.0472
FAM89B	12	0.01407	0.039248	0.545448	1356	6	2.727		SPINK2	11	0.012897	0.073122	1.0	1356	5	-2.8093
OR8J3	5	0.014073	0.031905	0.528085	1357	1	6.1985		hsa-mir-4685	9	0.012922	0.07189	1.0	1357	6	-2.085
hsa-mir-579	5	0.014073	0.031905	0.528085	1358	1	6.1985		FAM13B	43	0.012944	0.14007	1.0	1358	19	-2.3049
ZFPM1	8	0.014101	0.036884	0.539845	1359	5	2.9186		VPS4B	11	0.012945	0.073736	1.0	1359	5	-2.7536
VPS11	16	0.014117	0.038629	0.54321	1360	7	2.6242		ZNF717	10	0.013003	0.075029	1.0	1360	7	-1.7206
AMELY	3	0.014136	0.025694	0.502743	1361	2	3.2119		CARD11	11	0.013033	0.073935	1.0	1361	8	-2.0993
CHD3	10	0.014137	0.037443	0.541794	1362	5	3.189		TYROBP	6	0.01304	0.064742	1.0	1362	5	-2.1161
CMIP	48	0.014159	0.048128	0.564905	1363	22	2.0551		IGF2BP1	102	0.013072	0.19732	1.0	1363	46	-2.2298
SSPN	10	0.014171	0.037486	0.541794	1364	4	3.413		WDR45	12	0.013086	0.076538	1.0	1364	7	-2.168
ZMYM2	58	0.014208	0.051621	0.580561	1365	19	2.6433		FIBP	12	0.013113	0.076912	1.0	1365	8	-1.8337
WDR27	16	0.014239	0.038749	0.54321	1366	7	2.6254		CFAP74	12	0.013113	0.076912	1.0	1366	7	-2.2573
hsa-mir-4748	10	0.014284	0.037532	0.541794	1367	2	4.7334		VCL	12	0.013113	0.076912	1.0	1367	6	-2.2816
HIGD2A	6	0.014308	0.033467	0.531087	1368	3	3.3802		MTR	12	0.013113	0.076912	1.0	1368	6	-3.3687
BCKDK	12	0.014324	0.039481	0.545448	1369	5	2.9289		PARVA	12	0.013113	0.076912	1.0	1369	5	-1.9988
OR51V1	12	0.014324	0.039481	0.545448	1370	3	3.6943		TCTN1	13	0.013144	0.082856	1.0	1370	6	-2.5852
PCGF5	12	0.014324	0.039481	0.545448	1371	4	3.8643		ZNF428	5	0.013158	0.06432	1.0	1371	3	-3.1403
SVIP	3	0.014381	0.025993	0.505541	1372	3	1.6019		DCC	12	0.0132	0.078179	1.0	1372	8	-1.8901
KIAA0391	20	0.014383	0.043045	0.556687	1373	6	2.6372		TINAG	12	0.0132	0.078179	1.0	1373	6	-2.9339
C6orf120	9	0.014384	0.035935	0.536394	1374	6	2.121		GPR62	12	0.0132	0.078179	1.0	1374	6	-2.2824
C14orf28	9	0.014405	0.035981	0.536394	1375	5	2.5989		SCUBE2	12	0.0132	0.078179	1.0	1375	6	-2.8876
TAGLN3	10	0.014417	0.037663	0.541794	1376	5	2.1408		USP35	12	0.0132	0.078179	1.0	1376	7	-2.2705
YIF1A	10	0.014417	0.037663	0.541794	1377	4	2.5775		AFAP1L1	12	0.0132	0.078179	1.0	1377	7	-2.0098
TMEM159	9	0.014449	0.036116	0.536394	1378	5	2.7182		PHYHIPL	12	0.013205	0.079106	1.0	1378	8	-2.1352
SF3B4	9	0.014449	0.036116	0.536394	1379	5	2.7644		PRR27	10	0.013206	0.075639	1.0	1379	6	-3.1013
hsa-mir-190b	9	0.014449	0.036116	0.536394	1380	3	4.0987		EID2	10	0.013206	0.075639	1.0	1380	7	-2.7217
RTBDN	11	0.014451	0.037079	0.541246	1381	7	1.5705		ZNF627	10	0.013206	0.075639	1.0	1381	6	-2.1612
MLLT11	8	0.014473	0.037249	0.541699	1382	3	3.1304		CALB1	10	0.013206	0.075639	1.0	1382	6	-2.1948
COX20	6	0.014473	0.033926	0.531087	1383	2	4.0543		TNFRSF18	14	0.013225	0.08515	1.0	1383	5	-2.8013
hsa-mir-4477a	6	0.014473	0.033926	0.531087	1384	2	3.2804		LIPH	11	0.01323	0.074636	1.0	1384	7	-2.428
KCNJ11	15	0.01448	0.041149	0.55353	1385	4	4.0939		DNAH11	11	0.01323	0.074636	1.0	1385	7	-1.6102
TMEM41A	11	0.014499	0.037207	0.541699	1386	4	2.8701		PIAS2	11	0.01323	0.074636	1.0	1386	6	-2
TCFL5	11	0.014499	0.037207	0.541699	1387	6	3.2499		TEP1	11	0.01323	0.074636	1.0	1387	7	-2.1104
EXOSC8	7	0.014501	0.034278	0.531087	1388	5	1.2266		IMPDH2	11	0.01323	0.074636	1.0	1388	7	-2.4607
CDC123	7	0.014501	0.034278	0.531087	1389	5	1.1095		PLIN2	11	0.01323	0.074636	1.0	1389	8	-1.7852
TOMM40	7	0.014501	0.034278	0.531087	1390	5	1.5145		FCN1	11	0.01324	0.075053	1.0	1390	7	-2.1163
TRAPPC1	7	0.014501	0.034278	0.531087	1391	5	0.65736		ZMYM6	10	0.013297	0.077279	1.0	1391	5	-2.3882
KIF18A	7	0.014501	0.034278	0.531087	1392	5	1.2463		hsa-mir-551a	10	0.013297	0.077279	1.0	1392	2	-2.8626
SF3A3	7	0.014501	0.034278	0.531087	1393	5	1.7334		FRMPD3	12	0.013298	0.079259	1.0	1393	8	-2.378
STARD9	11	0.014501	0.037334	0.541794	1394	3	2.3011		hsa-mir-3917	10	0.013299	0.078674	1.0	1394	8	-1.8454
ATP6V1E1	10	0.014517	0.037848	0.542243	1395	6	2.2914		ARHGAP36	13	0.013299	0.084648	1.0	1395	8	-2.1464
MINPP1	24	0.014543	0.04358	0.556687	1396	7	3.1616		ENC1	16	0.013304	0.091263	1.0	1396	11	-1.75
ZNF554	12	0.014549	0.039714	0.547193	1397	5	3.2582		hsa-mir-892a	7	0.013305	0.071019	1.0	1397	4	-2.7393
GSPT1	13	0.014563	0.040195	0.549264	1398	5	3.292		LCN12	7	0.013305	0.071019	1.0	1398	4	-2.7738
C1orf194	8	0.014572	0.037994	0.542243	1399	1	6.4974		TSNAXIP1	26	0.01332	0.11873	1.0	1399	11	-2.9865
ZNF330	12	0.014578	0.039746	0.547268	1400	7	2.6779		ZNF10	10	0.013354	0.078973	1.0	1400	8	-2.1794
hsa-mir-3675	10	0.014599	0.038007	0.542243	1401	3	1.735		CPSF2	23	0.013365	0.10801	1.0	1401	12	-2.4908
SMG6	31	0.014619	0.046763	0.562492	1402	15	1.7678		OLFM3	14	0.013369	0.086381	1.0	1402	8	-2.591
hsa-mir-188	10	0.014638	0.038032	0.542243	1403	3	3.8766		NHLRC3	14	0.013369	0.086381	1.0	1403	9	-2.7645
AK4	8	0.014639	0.038675	0.54321	1404	4	2.5871		E2F3	14	0.013369	0.086381	1.0	1404	9	-2.4948
RINT1	8	0.014639	0.038675	0.54321	1405	4	2.545		CCNO	11	0.01337	0.077522	1.0	1405	6	-2.2605
MFSD1	17	0.014719	0.041686	0.555164	1406	7	2.9207		GCA	11	0.01337	0.077522	1.0	1406	4	-1.985
DMRTB1	9	0.014724	0.036675	0.539476	1407	4	3.2489		SMOC1	11	0.01337	0.077522	1.0	1407	6	-2.0722
ZNF823	11	0.014748	0.037577	0.541794	1408	5	3.3376		SLC6A3	11	0.01337	0.077522	1.0	1408	5	-2.1237
hsa-mir-5693	6	0.014749	0.034559	0.532493	1409	2	4.2359		hsa-mir-3613	10	0.013372	0.078973	1.0	1409	8	-2.0474
TMC3	12	0.014752	0.040155	0.549264	1410	5	3.2287		KIAA1671	9	0.01338	0.07231	1.0	1410	7	-1.782
DENND2D	12	0.014752	0.040155	0.549264	1411	1	6.7094		ITCH	39	0.013387	0.14093	1.0	1411	17	-2.3772
STON2	9	0.014774	0.0367	0.539476	1412	4	2.6633		KLHL4	12	0.013417	0.079443	1.0	1412	5	-2.8007
KIAA1211L	11	0.014779	0.0377	0.541794	1413	7	1.7281		SHOC2	14	0.013457	0.088564	1.0	1413	9	-2.1993
DDX47	11	0.014779	0.0377	0.541794	1414	7	2.3989		DNAJC18	12	0.013468	0.080256	1.0	1414	5	-2.3108
SNAPC3	7	0.01479	0.034972	0.53564	1415	4	2.5085		TMEM220	3	0.013499	0.047256	1.0	1415	2	-3.3145
hsa-mir-3660	4	0.014796	0.03029	0.524401	1416	2	3.8318		hsa-mir-3166	8	0.013513	0.076088	1.0	1416	3	-3.8091
APTX	17	0.014799	0.042184	0.556118	1417	9	1.9085		TMEM99	9	0.013521	0.072797	1.0	1417	5	-3.1152
DTL	17	0.014799	0.042184	0.556118	1418	9	1.5234		PTCD3	9	0.013521	0.072797	1.0	1418	5	-2.5494
NSFL1C	12	0.014834	0.040348	0.549264	1419	5	3.1756		hsa-mir-6779	9	0.013521	0.072797	1.0	1419	6	-2.4694
OR10G3	12	0.014834	0.040348	0.549264	1420	4	3.0395		GPX3	22	0.013557	0.10747	1.0	1420	12	-2.2549
ABCG5	12	0.014834	0.040348	0.549264	1421	7	2.6499		MAGEC3	21	0.013613	0.1066	1.0	1421	8	-2.5977
BUB1	12	0.014834	0.040348	0.549264	1422	4	4.0956		DPY19L2	9	0.013624	0.073133	1.0	1422	7	-1.6903
VWA8	12	0.014834	0.040348	0.549264	1423	6	2.9582		HSBP1L1	1	0.013637	0.019814	1.0	1423	1	-3.1063
OR2AP1	12	0.014834	0.040348	0.549264	1424	4	3.51		HRNR	11	0.013656	0.080253	1.0	1424	7	-1.7397
TYRO3	12	0.014834	0.040348	0.549264	1425	6	2.2256		hsa-mir-3198-1	10	0.013675	0.079808	1.0	1425	7	-2.2156
HSPA12A	12	0.014861	0.040544	0.550462	1426	7	3.2511		PAN2	11	0.013687	0.08027	1.0	1426	8	-1.9108
PIK3C2G	20	0.014892	0.044127	0.558397	1427	6	3.1288		STAP1	12	0.013688	0.081499	1.0	1427	6	-3.061
MBD1	14	0.014903	0.042533	0.556687	1428	7	2.7791		LOC100132146	12	0.013693	0.081568	1.0	1428	8	-1.6575
ZFAND6	10	0.014904	0.038339	0.54321	1429	5	2.7255		ERAS	4	0.013719	0.058719	1.0	1429	3	-2.6913
TTLL6	23	0.014915	0.044112	0.558397	1430	9	3.1807		FAM126A	29	0.013735	0.12377	1.0	1430	15	-2.0427
PLCD4	11	0.014933	0.037912	0.542243	1431	7	2.5702		RPL10	25	0.013757	0.11452	1.0	1431	14	-2.2862
C18orf8	13	0.014991	0.04174	0.555164	1432	2	4.9823		SMARCAD1	21	0.01376	0.10778	1.0	1432	14	-2.2706
MTURN	3	0.014993	0.027517	0.517127	1433	3	1.7707		FGA	10	0.013819	0.080687	1.0	1433	7	-2.6259
SMAP2	16	0.015018	0.040059	0.549264	1434	5	3.1059		GLO1	6	0.01382	0.070733	1.0	1434	4	-2.9623
PARD6B	8	0.015066	0.039082	0.545448	1435	5	2.9632		RAB9B	7	0.013837	0.072417	1.0	1435	2	-3.3812
AGTR1	15	0.015075	0.04367	0.556687	1436	6	2.4927		CSNK1A1	17	0.013842	0.095627	1.0	1436	9	-1.9552
PELI2	40	0.015096	0.052652	0.581217	1437	17	1.8704		SYMPK	9	0.013867	0.077769	1.0	1437	6	-2.6782
hsa-mir-4485	10	0.015102	0.03875	0.54321	1438	4	3.1847		MARCKS	9	0.013867	0.077769	1.0	1438	6	-2.408
DUSP19	12	0.015109	0.040801	0.552613	1439	7	2.164		MTX2	12	0.013917	0.08201	1.0	1439	8	-2.0928
ZNF540	11	0.015138	0.038108	0.542243	1440	5	2.3311		GSTK1	15	0.013928	0.088845	1.0	1440	7	-2.4169
hsa-mir-549a	4	0.015156	0.030633	0.524401	1441	2	4.054		hsa-mir-4517	9	0.01394	0.080875	1.0	1441	5	-1.8886
PAFAH2	25	0.015166	0.046186	0.562492	1442	8	2.825		FAM71C	9	0.01394	0.080875	1.0	1442	5	-2.4603
hsa-mir-4284	10	0.015205	0.039164	0.545448	1443	6	1.9143		hsa-mir-378h	9	0.013964	0.081443	1.0	1443	5	-2.9958
MAZ	18	0.015213	0.043393	0.556687	1444	7	3.1853		DYNC1LI2	15	0.013976	0.090061	1.0	1444	8	-2.0919
CLCNKA	12	0.015256	0.04094	0.552613	1445	4	3.3289		VAMP8	3	0.014008	0.048187	1.0	1445	3	-2.0238
GABRA5	12	0.015256	0.04094	0.552613	1446	2	4.7721		CTCFL	23	0.014052	0.11205	1.0	1446	11	-2.2253
OR4D5	12	0.015263	0.04094	0.552613	1447	4	3.624		TRIM7	21	0.014063	0.10839	1.0	1447	10	-1.7599
KNDC1	11	0.015291	0.038511	0.54321	1448	4	3.3152		ESR1	63	0.014096	0.17936	1.0	1448	21	-2.4641
C11orf57	11	0.015308	0.038667	0.54321	1449	7	1.6279		OAS1	11	0.01414	0.081355	1.0	1449	7	-1.7264
SPATA2L	12	0.015309	0.041017	0.552613	1450	7	2.2435		CYB5A	5	0.014147	0.068714	1.0	1450	3	-3.1595
hsa-mir-6894	9	0.015325	0.037732	0.541794	1451	3	3.4903		GOT1	23	0.014187	0.11323	1.0	1451	14	-2.2602
hsa-mir-3177	9	0.015325	0.037732	0.541794	1452	5	2.6647		GNA13	13	0.014192	0.086063	1.0	1452	8	-1.8973
KANSL2	9	0.015325	0.037732	0.541794	1453	3	2.9147		RAD51D	17	0.014221	0.098593	1.0	1453	4	-2.519
COG6	9	0.015325	0.037732	0.541794	1454	5	2.434		ZSWIM8	12	0.014226	0.08224	1.0	1454	8	-1.5421
DDX10	7	0.015377	0.035554	0.536394	1455	3	3.3024		UBA7	11	0.014234	0.081591	1.0	1455	8	-1.5644
PARD3	14	0.015399	0.043239	0.556687	1456	7	2.2818		RYBP	8	0.014262	0.079432	1.0	1456	6	-2.4135
RASGRP3	10	0.015404	0.039433	0.545448	1457	2	5.0113		RNASE12	6	0.014264	0.071147	1.0	1457	5	-1.9024
RNASEH2B	9	0.015473	0.038753	0.54321	1458	5	3.0261		PRKAG2	25	0.014293	0.12005	1.0	1458	14	-2.2431
hsa-mir-6781	9	0.015473	0.038753	0.54321	1459	4	3.4292		C20orf141	5	0.014301	0.069095	1.0	1459	4	-1.2889
SETD6	9	0.015473	0.038753	0.54321	1460	2	4.0523		COMMD3	4	0.014333	0.060238	1.0	1460	1	-5.2331
LSM7	4	0.015477	0.030864	0.524401	1461	3	2.93		NKX1-1	10	0.014347	0.081982	1.0	1461	5	-2.4811
STXBP2	14	0.0155	0.043368	0.556687	1462	6	3.0418		PLA2G3	10	0.014347	0.081982	1.0	1462	4	-2.6765
ETNPPL	16	0.015508	0.043309	0.556687	1463	5	3.5003		ACSS2	15	0.014354	0.092346	1.0	1463	6	-2.4839
FAM177A1	10	0.015509	0.039532	0.545788	1464	6	2.2586		AGO4	9	0.014359	0.082288	1.0	1464	7	-1.6601
OR2T3	4	0.01559	0.030891	0.524401	1465	3	3.5389		RBCK1	16	0.014387	0.095236	1.0	1465	8	-1.6983
DENND5A	11	0.015594	0.039411	0.545448	1466	7	2.0772		CARD8	16	0.014409	0.09653	1.0	1466	10	-2.0174
TRIML2	12	0.015598	0.041238	0.554368	1467	6	3.019		TRO	31	0.014462	0.1305	1.0	1467	19	-1.7799
U2AF2	16	0.0156	0.043935	0.55832	1468	9	1.9066		WDR86	17	0.014471	0.099212	1.0	1468	9	-2.2304
ASNA1	16	0.0156	0.043935	0.55832	1469	8	1.9515		NDUFAF4	3	0.014483	0.049767	1.0	1469	3	-3.0208
GSR	18	0.015623	0.043891	0.55832	1470	6	3.1536		ARPC5L	3	0.014483	0.049767	1.0	1470	2	-2.3238
SPATA19	12	0.015645	0.041385	0.554783	1471	6	2.795		hsa-mir-556	3	0.014483	0.049767	1.0	1471	2	-2.4557
ARHGAP22	17	0.015647	0.044214	0.558397	1472	7	2.906		PLCB1	11	0.014485	0.082138	1.0	1472	8	-2.1097
PCID2	11	0.015663	0.039458	0.545448	1473	6	2.3948		INTS7	11	0.014485	0.082138	1.0	1473	8	-2.2732
HBP1	14	0.015676	0.044006	0.558365	1474	4	3.4951		MOGAT1	12	0.014487	0.082562	1.0	1474	9	-1.9691
HOXD3	12	0.015685	0.041465	0.554867	1475	5	3.4349		SERINC5	10	0.014489	0.083439	1.0	1475	3	-3.6208
ZBTB7B	11	0.015703	0.039585	0.54598	1476	5	3.2906		OR8D1	10	0.014489	0.083439	1.0	1476	5	-2.9269
TSKS	12	0.015707	0.041564	0.555164	1477	5	3.4774		hsa-mir-501	10	0.014489	0.083439	1.0	1477	3	-2.8281
TMF1	11	0.015794	0.039892	0.548533	1478	4	3.2844		DAZAP1	10	0.014489	0.083439	1.0	1478	5	-2.1551
RBFOX2	12	0.015809	0.041888	0.555164	1479	5	3.1388		FAM69C	5	0.014504	0.069929	1.0	1479	3	-3.1175
EPAS1	12	0.015809	0.041888	0.555164	1480	4	3.708		C11orf45	5	0.014504	0.069929	1.0	1480	4	-2.1143
ARMCX3	12	0.015809	0.041888	0.555164	1481	4	3.2004		PFN4	5	0.014504	0.069929	1.0	1481	4	-2.2001
CYP2J2	10	0.015815	0.040954	0.552613	1482	4	3.4452		MEST	14	0.014514	0.091193	1.0	1482	10	-2.114
C1S	11	0.015833	0.040052	0.549264	1483	4	3.8383		TDO2	14	0.014514	0.091193	1.0	1483	10	-2.1758
TTYH2	23	0.015905	0.045526	0.562492	1484	11	2.6259		ZIC2	12	0.014533	0.082666	1.0	1484	7	-1.909
UBE2D3	9	0.015939	0.040529	0.550462	1485	3	4.2947		ZNF644	14	0.014548	0.091975	1.0	1485	5	-3.1304
SRA1	18	0.015974	0.044473	0.559245	1486	6	3.2409		NSDHL	11	0.014556	0.083119	1.0	1486	5	-3.4176
SMARCAD1	21	0.016023	0.046819	0.562492	1487	5	3.4559		IDO2	11	0.014556	0.083119	1.0	1487	6	-3.335
FCGR2A	5	0.016048	0.035041	0.536159	1488	2	3.5777		ATP2A3	11	0.014556	0.083119	1.0	1488	5	-2.372
SLC22A8	19	0.016061	0.046205	0.562492	1489	8	2.6769		LGALSL	11	0.014556	0.083119	1.0	1489	5	-2.6561
SHCBP1	12	0.01607	0.042154	0.556118	1490	5	3.1303		IQCF3	3	0.014558	0.050383	1.0	1490	3	-1.6108
FERMT1	33	0.016071	0.050293	0.576396	1491	14	2.4209		TNFRSF21	12	0.014576	0.085193	1.0	1491	6	-2.1859
KERA	8	0.016083	0.041689	0.555164	1492	3	3.5446		OPTC	12	0.014576	0.085193	1.0	1492	6	-2.706
CD38	12	0.016085	0.042154	0.556118	1493	3	3.6525		SLC41A1	12	0.014576	0.085193	1.0	1493	4	-2.5203
IGFALS	13	0.016092	0.043367	0.556687	1494	6	2.9217		MAGEC2	12	0.014576	0.085193	1.0	1494	3	-3.529
ROGDI	6	0.016105	0.039142	0.545448	1495	3	3.2731		SLITRK4	12	0.014576	0.085193	1.0	1495	7	-2.9404
hsa-mir-6500	7	0.016123	0.035957	0.536394	1496	2	5.0642		SLC16A2	12	0.014584	0.087615	1.0	1496	6	-3.1973
hsa-mir-3943	10	0.016138	0.042314	0.556687	1497	3	3.3612		SERHL2	12	0.014597	0.087622	1.0	1497	8	-1.5463
EVI2A	9	0.016155	0.040953	0.552613	1498	3	3.9958		PCDH20	12	0.014615	0.087673	1.0	1498	7	-2.2728
GMFG	3	0.016188	0.028449	0.521663	1499	3	2.9394		C11orf57	11	0.014617	0.085354	1.0	1499	4	-2.7125
KRTAP19-7	4	0.016196	0.032214	0.528085	1500	3	2.2401		CEACAM8	11	0.014617	0.085354	1.0	1500	3	-2.2972
RNF13	11	0.016258	0.041015	0.552613	1501	4	3.0152		ENTPD4	12	0.014637	0.087755	1.0	1501	8	-1.5411
PNMA5	11	0.016263	0.041026	0.552613	1502	3	2.8728		GALM	11	0.01465	0.086873	1.0	1502	5	-3.2179
TCF7L2	20	0.016266	0.04658	0.562492	1503	7	2.6362		GSK3A	20	0.01467	0.10686	1.0	1503	11	-2.3265
EZH1	11	0.016274	0.041026	0.552613	1504	5	2.9835		EHD1	12	0.014688	0.087877	1.0	1504	9	-2.4942
PITPNM2	47	0.016289	0.060443	0.586555	1505	21	2.1148		ZNF100	8	0.01469	0.08028	1.0	1505	5	-2.7954
FAM92A1	13	0.016308	0.04367	0.556687	1506	8	1.9382		SNRNP27	8	0.01469	0.08028	1.0	1506	3	-2.8977
GPR162	21	0.016358	0.047122	0.562492	1507	10	3.0455		THAP6	6	0.014711	0.072556	1.0	1507	3	-2.4793
SENP3	11	0.016362	0.041325	0.554783	1508	4	2.964		RNF14	17	0.014718	0.10085	1.0	1508	7	-2.9965
PARP8	9	0.016379	0.041958	0.555289	1509	3	3.7932		SSUH2	17	0.014718	0.10085	1.0	1509	9	-2.1988
C2orf16	11	0.016398	0.041404	0.554783	1510	7	1.478		RBM45	10	0.014756	0.085454	1.0	1510	6	-2.4773
PNRC1	7	0.016402	0.036152	0.536394	1511	4	3.3128		SYT11	10	0.014756	0.085454	1.0	1511	7	-1.899
TTC7B	11	0.016402	0.041405	0.554783	1512	6	2.3757		ACVR2B	10	0.014756	0.085454	1.0	1512	5	-2.9338
hsa-mir-6776	10	0.016402	0.042738	0.556687	1513	6	2.6044		SETD4	12	0.014764	0.088011	1.0	1513	9	-1.3772
DEK	10	0.016402	0.042738	0.556687	1514	6	2.3476		CD200R1	15	0.014818	0.096029	1.0	1514	6	-2.5906
hsa-mir-4329	10	0.016402	0.042738	0.556687	1515	4	3.546		IP6K2	15	0.014818	0.096029	1.0	1515	8	-2.5973
GTF3C6	6	0.016428	0.039461	0.545448	1516	4	2.6359		SRSF7	7	0.01483	0.074852	1.0	1516	4	-3.3684
AP3M1	11	0.016432	0.041432	0.554789	1517	5	2.9366		ENGASE	9	0.014834	0.083299	1.0	1517	2	-3.0067
TMEM98	8	0.016452	0.041866	0.555164	1518	3	4.4029		hsa-mir-590	3	0.014837	0.05079	1.0	1518	2	-3.8648
LUC7L	9	0.016466	0.0428	0.556687	1519	6	1.8418		DDX3Y	10	0.014838	0.085961	1.0	1519	8	-1.4162
RIOK1	17	0.016491	0.04792	0.563478	1520	7	2.9692		MUC17	12	0.014844	0.088808	1.0	1520	6	-2.3071
MET	12	0.016513	0.042777	0.556687	1521	3	4.4252		SLC35F6	12	0.014844	0.088808	1.0	1521	6	-2.9787
EXOC6	12	0.016513	0.042777	0.556687	1522	2	4.5235		ARMCX3	12	0.014844	0.088808	1.0	1522	5	-2.5752
TTLL5	12	0.016513	0.042777	0.556687	1523	3	3.9251		MYO15A	12	0.014844	0.088808	1.0	1523	5	-2.4317
SF1	12	0.016542	0.04321	0.556687	1524	7	1.1842		CHD6	12	0.014844	0.088808	1.0	1524	6	-2.8373
RPUSD2	12	0.016542	0.04321	0.556687	1525	7	1.5506		ITPRIPL1	12	0.014844	0.088808	1.0	1525	5	-2.862
DIS3	12	0.016542	0.04321	0.556687	1526	7	1.2415		PCGF5	12	0.014844	0.088808	1.0	1526	7	-2.9959
CD5	12	0.016542	0.04321	0.556687	1527	7	1.5413		ICMT	12	0.014844	0.088808	1.0	1527	4	-3.3604
TAF1	12	0.016542	0.04321	0.556687	1528	7	1.2402		LSM14A	12	0.014844	0.088808	1.0	1528	8	-3.0294
NOTO	12	0.016542	0.04321	0.556687	1529	7	2.0431		OSBP2	36	0.014876	0.14696	1.0	1529	21	-1.929
BTBD6	12	0.016542	0.04321	0.556687	1530	7	1.1746		KISS1R	11	0.014879	0.087177	1.0	1530	8	-1.9717
HDDC3	12	0.016542	0.04321	0.556687	1531	7	2.3602		KRT81	8	0.014888	0.082058	1.0	1531	4	-2.7761
hsa-mir-26a-2	9	0.016548	0.042926	0.556687	1532	5	2.774		hsa-mir-218-1	8	0.014888	0.082058	1.0	1532	5	-2.5073
C22orf29	74	0.016556	0.062193	0.586555	1533	29	2.4662		WDR61	8	0.014919	0.083421	1.0	1533	4	-3.4013
hsa-mir-4666b	7	0.016573	0.036497	0.537653	1534	3	3.005		LPPR5	12	0.014991	0.089977	1.0	1534	7	-2.5297
RABGGTB	5	0.016583	0.035685	0.536394	1535	3	1.8477		GNAT2	10	0.014992	0.086273	1.0	1535	8	-1.9539
SACM1L	5	0.016583	0.035685	0.536394	1536	3	2.3517		CDADC1	11	0.015003	0.08839	1.0	1536	5	-2.5507
VPS53	5	0.016583	0.035685	0.536394	1537	4	1.388		BMP2K	11	0.015003	0.08839	1.0	1537	5	-2.1771
hsa-mir-4283-2	5	0.016594	0.036057	0.536394	1538	1	6.0647		OR10J1	11	0.015003	0.08839	1.0	1538	8	-2.0329
SLC2A12	11	0.0166	0.041768	0.555164	1539	3	3.6831		MRPS22	11	0.015003	0.08839	1.0	1539	6	-2.8674
DNAJB11	11	0.0166	0.041768	0.555164	1540	1	6.5976		CCNT2	11	0.015062	0.089448	1.0	1540	6	-2.3623
UBAP1L	11	0.0166	0.041768	0.555164	1541	4	2.6803		SPRED1	31	0.015095	0.13783	1.0	1541	17	-2.2794
ATG16L1	20	0.01663	0.0477	0.563478	1542	8	2.8418		KCTD12	56	0.015127	0.17426	1.0	1542	22	-2.2519
PCIF1	10	0.016637	0.042854	0.556687	1543	6	2.4254		ZNF70	10	0.01517	0.087156	1.0	1543	4	-3.2451
KXD1	7	0.016695	0.036811	0.539643	1544	5	2.5125		GPRC5B	10	0.01517	0.087156	1.0	1544	5	-3.1888
TEC	10	0.016696	0.042982	0.556687	1545	3	4.3099		RASSF8	10	0.01517	0.087156	1.0	1545	6	-2.9492
GLTPD2	11	0.016758	0.042157	0.556118	1546	7	2.265		ZKSCAN5	10	0.01517	0.087156	1.0	1546	6	-2.5667
GCSAML	4	0.016763	0.033445	0.531087	1547	2	4.3489		ZDHHC7	14	0.015176	0.094406	1.0	1547	7	-2.5974
TXNRD1	23	0.016816	0.05057	0.576396	1548	10	2.6679		MROH2B	11	0.015218	0.089651	1.0	1548	8	-2.0613
ZNF682	10	0.016826	0.043266	0.556687	1549	5	2.8823		KMT2B	12	0.015236	0.091161	1.0	1549	6	-2.9216
FBXO44	15	0.016857	0.050118	0.576396	1550	4	3.5605		ADAMTS2	12	0.015236	0.091161	1.0	1550	5	-2.4895
APOL1	26	0.01688	0.049794	0.574895	1551	8	3.1138		CEL	12	0.015236	0.091161	1.0	1551	7	-2.4166
SBF2	10	0.016917	0.043553	0.556687	1552	3	4.0657		TRIM47	12	0.015276	0.091938	1.0	1552	8	-1.9949
ATP5L2	3	0.01692	0.030242	0.524401	1553	3	0.60625		NCS1	7	0.015278	0.078819	1.0	1553	5	-2.3356
GEMIN7	3	0.01692	0.030242	0.524401	1554	3	1.0552		SPATA31A6	7	0.015278	0.078819	1.0	1554	5	-3.1822
hsa-mir-509-3	3	0.01692	0.030242	0.524401	1555	3	1.5675		SRPX	16	0.015304	0.099434	1.0	1555	9	-2.3352
BUD31	3	0.01692	0.030242	0.524401	1556	3	0.96469		C10orf2	19	0.015315	0.10744	1.0	1556	11	-2.5595
MAK16	23	0.016933	0.050677	0.576396	1557	10	1.9754		DCHS2	22	0.015326	0.11558	1.0	1557	11	-2.2782
hsa-mir-30b	10	0.017014	0.04365	0.556687	1558	6	2.1285		hsa-mir-375	10	0.015355	0.08815	1.0	1558	7	-1.9423
hsa-mir-196b	9	0.01702	0.043782	0.557759	1559	5	2.9907		LOC101927572	5	0.015369	0.074047	1.0	1559	3	-3.0086
FCGR3B	7	0.017028	0.037053	0.541246	1560	5	2.4885		STK3	21	0.015373	0.11629	1.0	1560	13	-2.1144
CTSV	12	0.017057	0.044156	0.558397	1561	6	2.9491		TMTC1	11	0.015385	0.090295	1.0	1561	5	-3.0698
RILPL1	10	0.017062	0.04365	0.556687	1562	4	3.5735		PIGC	11	0.015385	0.090295	1.0	1562	6	-3.0235
FAM209B	5	0.017063	0.036195	0.536394	1563	2	3.5149		CELF1	11	0.015385	0.090295	1.0	1563	6	-3.0802
RNF44	12	0.017071	0.04418	0.558397	1564	5	2.677		POLI	11	0.015385	0.090295	1.0	1564	7	-2.8453
TCF25	12	0.017089	0.04418	0.558397	1565	6	2.9397		DLEC1	11	0.015385	0.090295	1.0	1565	6	-2.6787
hsa-mir-30a	7	0.017095	0.037108	0.541246	1566	5	2.6175		WNT8A	11	0.015385	0.090295	1.0	1566	5	-3.3697
SLC50A1	13	0.017115	0.045325	0.562492	1567	6	3.5818		SOAT2	11	0.015385	0.090295	1.0	1567	5	-3.0979
ADAM28	12	0.017116	0.044202	0.558397	1568	5	3.3732		TTI1	8	0.015391	0.085	1.0	1568	3	-3.0171
MCEMP1	10	0.017121	0.043872	0.55832	1569	5	2.8839		BOD1L2	8	0.015391	0.085	1.0	1569	4	-2.992
OLFML3	13	0.017163	0.045495	0.562492	1570	4	3.048		PITX3	12	0.015394	0.092045	1.0	1570	9	-1.6554
TEX13A	11	0.017167	0.043239	0.556687	1571	5	2.9952		FBXL16	10	0.015396	0.090923	1.0	1571	5	-2.8636
OR4M1	4	0.01719	0.033913	0.531087	1572	3	2.7453		HBS1L	19	0.015404	0.10761	1.0	1572	12	-1.6925
SNX21	12	0.017203	0.044462	0.559245	1573	3	4.0829		CD2AP	12	0.015426	0.092156	1.0	1573	7	-2.1335
ATOH1	12	0.017203	0.044462	0.559245	1574	4	3.4835		PURG	12	0.015426	0.092156	1.0	1574	8	-1.7375
SAMD11	12	0.017203	0.044462	0.559245	1575	5	3.046		HECW1	12	0.015426	0.092156	1.0	1575	7	-2.2606
CUX2	12	0.017203	0.044462	0.559245	1576	4	3.3983		MST1R	12	0.015426	0.092156	1.0	1576	7	-2.1821
FBXL15	11	0.017235	0.043264	0.556687	1577	6	2.7524		hsa-mir-519e	3	0.015447	0.05195	1.0	1577	2	-2.6514
CASP5	15	0.017257	0.050524	0.576396	1578	2	5.2424		SFTPB	10	0.015455	0.093736	1.0	1578	7	-1.5471
hsa-mir-320c-2	5	0.017259	0.036844	0.539643	1579	4	1.3121		VAPA	13	0.015457	0.091295	1.0	1579	9	-2.6505
RAN	5	0.017259	0.036844	0.539643	1580	4	0.82559		IDH3A	12	0.015501	0.092278	1.0	1580	8	-1.8032
RPS25	5	0.017259	0.036844	0.539643	1581	4	0.11513		FBXO10	12	0.015502	0.092373	1.0	1581	7	-2.3354
C11orf98	5	0.017259	0.036844	0.539643	1582	4	2.0531		CACNA2D2	12	0.015502	0.092373	1.0	1582	7	-2.3597
SPAG8	12	0.017317	0.044678	0.560454	1583	4	3.0496		HIST1H2AH	3	0.015513	0.052039	1.0	1583	2	-3.2277
MFAP2	14	0.017329	0.046648	0.562492	1584	7	2.2535		ZNF239	12	0.015539	0.092404	1.0	1584	9	-2.0015
BCR	31	0.017329	0.051493	0.58042	1585	14	2.2141		C9orf163	9	0.015548	0.08835	1.0	1585	6	-2.5921
SEC24B	11	0.01733	0.04342	0.556687	1586	5	2.9603		LGI1	10	0.01555	0.093875	1.0	1586	5	-2.954
CDIPT	9	0.017339	0.045581	0.562492	1587	6	0.97399		DDX52	42	0.015563	0.15837	1.0	1587	22	-2.194
ZNF665	11	0.017342	0.043435	0.556687	1588	6	2.2283		SLC25A41	10	0.01557	0.093972	1.0	1588	6	-1.5395
IFNA2	2	0.017346	0.021657	0.488031	1589	2	2.7215		KLHL9	12	0.015609	0.09255	1.0	1589	7	-2.0241
OLFM3	14	0.017369	0.046658	0.562492	1590	5	3.1452		LONP1	25	0.015619	0.12507	1.0	1590	10	-2.4305
SLC25A35	12	0.017373	0.044678	0.560454	1591	6	2.5026		RNASET2	12	0.015648	0.092605	1.0	1591	8	-2.3002
MUC13	11	0.017383	0.044377	0.559245	1592	4	2.2408		CETP	12	0.015665	0.092638	1.0	1592	7	-1.9968
TOP2A	4	0.017384	0.034105	0.531087	1593	3	2.8027		CAND1	18	0.015669	0.10699	1.0	1593	11	-1.7421
hsa-mir-32	4	0.017393	0.034106	0.531087	1594	2	3.7345		TSACC	4	0.015699	0.066233	1.0	1594	3	-3.3168
hsa-mir-6081	9	0.017406	0.045649	0.562492	1595	6	1.6857		ARL2BP	4	0.015699	0.066233	1.0	1595	4	-2.4132
LRRC8E	23	0.017412	0.051324	0.579476	1596	10	2.8348		AQP5	11	0.015714	0.091193	1.0	1596	8	-1.9357
ZNF135	14	0.017428	0.046683	0.562492	1597	7	2.7955		SLC4A3	12	0.015715	0.092716	1.0	1597	9	-1.981
SLC31A1	6	0.01743	0.041668	0.555164	1598	2	5.0081		PDIA6	12	0.015735	0.093161	1.0	1598	8	-2.9702
NAA38	7	0.01746	0.037555	0.541794	1599	3	3.1857		CD74	12	0.015735	0.093161	1.0	1599	6	-2.7351
ST6GAL2	11	0.017471	0.045313	0.562492	1600	4	3.4444		FAM47B	12	0.015735	0.093161	1.0	1600	7	-2.8864
AMDHD2	11	0.017473	0.045313	0.562492	1601	6	2.4358		ARHGAP8	12	0.015735	0.093161	1.0	1601	8	-2.3575
ESYT2	12	0.017493	0.044846	0.56174	1602	3	3.6325		LENG9	11	0.01577	0.091249	1.0	1602	3	-2.3283
LOC100130370	8	0.017513	0.042622	0.556687	1603	5	2.8145		TRPV1	11	0.01577	0.091249	1.0	1603	4	-2.3208
RHOT2	11	0.017522	0.045348	0.562492	1604	4	3.3968		MMP23B	11	0.01577	0.091249	1.0	1604	3	-3.8056
HNRNPA3	9	0.017529	0.045755	0.562492	1605	4	2.0735		KIAA1161	11	0.01577	0.091249	1.0	1605	6	-2.5562
hsa-mir-4305	9	0.017529	0.045755	0.562492	1606	3	3.7442		ZMIZ1	9	0.015775	0.088568	1.0	1606	7	-1.6262
EFCAB2	10	0.017535	0.046318	0.562492	1607	5	2.5558		GRAMD3	23	0.015813	0.12074	1.0	1607	10	-2.327
EDEM2	14	0.017604	0.046833	0.562492	1608	7	2.1384		DHDH	12	0.015861	0.093996	1.0	1608	8	-2.2159
CDH1	27	0.017635	0.052036	0.580561	1609	11	3.1113		SMPD2	11	0.015879	0.091384	1.0	1609	7	-2.1093
ZBTB49	10	0.017722	0.04663	0.562492	1610	5	2.401		TPBGL	11	0.015879	0.091384	1.0	1610	8	-1.5522
hsa-mir-6803	8	0.017728	0.04279	0.556687	1611	5	2.4617		PHLDB3	10	0.015917	0.094388	1.0	1611	6	-2.6067
MTUS1	55	0.01774	0.058394	0.585898	1612	17	2.5071		TPM1	12	0.015935	0.095625	1.0	1612	4	-2.9572
RAB31	10	0.017743	0.046652	0.562492	1613	4	3.3844		PREP	12	0.015935	0.095625	1.0	1613	6	-2.1822
OR5AP2	11	0.017749	0.045816	0.562492	1614	3	3.5638		CCAR1	12	0.015935	0.095625	1.0	1614	7	-2.3005
PANK1	20	0.017762	0.050768	0.5767	1615	9	2.7565		DOPEY2	12	0.015935	0.095625	1.0	1615	8	-2.6882
TMEM259	10	0.017766	0.046652	0.562492	1616	6	2.3061		SIN3B	12	0.015935	0.095625	1.0	1616	6	-2.3734
WNT7B	12	0.017805	0.045045	0.562234	1617	6	3.0896		TIMM17B	12	0.015935	0.095625	1.0	1617	4	-3.0753
NWD2	10	0.017811	0.046833	0.562492	1618	4	2.9123		MACF1	12	0.015935	0.095625	1.0	1618	5	-1.6104
RECQL	10	0.017811	0.046833	0.562492	1619	3	3.9585		SGK223	12	0.015935	0.095625	1.0	1619	3	-2.7839
PRKAA1	28	0.017829	0.051852	0.580561	1620	10	2.5427		NRXN2	23	0.015942	0.12477	1.0	1620	11	-2.3602
CLLU1OS	3	0.01784	0.031324	0.526072	1621	1	5.4001		BAHD1	12	0.015947	0.097212	1.0	1621	9	-0.82962
MEX3A	12	0.017851	0.045057	0.562234	1622	6	2.123		ARSE	19	0.01596	0.11132	1.0	1622	10	-2.4006
ADRA2B	11	0.017883	0.045958	0.562492	1623	6	2.561		MEF2C	18	0.015994	0.10782	1.0	1623	5	-2.2491
hsa-let-7c	10	0.017904	0.04704	0.562492	1624	5	3.0058		AJUBA	21	0.015999	0.11826	1.0	1624	13	-2.0308
ABT1	10	0.01791	0.04704	0.562492	1625	1	6.8316		NBPF15	1	0.016027	0.021302	1.0	1625	1	-3.0369
SLC52A1	12	0.017916	0.045095	0.562234	1626	5	3.4999		PRSS16	12	0.016041	0.097308	1.0	1626	9	-1.8144
SPAG4	10	0.017952	0.04704	0.562492	1627	1	7.0072		IBTK	10	0.016048	0.094425	1.0	1627	6	-2.538
CSN1S1	7	0.017956	0.040513	0.550462	1628	5	2.4103		BEND2	15	0.016087	0.10063	1.0	1628	10	-1.964
PPTC7	12	0.017957	0.045202	0.562492	1629	5	3.0591		PVRL2	11	0.016103	0.092306	1.0	1629	6	-2.9693
FMO4	11	0.017963	0.046242	0.562492	1630	4	3.8259		FAM160B1	11	0.016103	0.092306	1.0	1630	6	-3.2493
TRAPPC2	6	0.017971	0.042403	0.556687	1631	3	4.1252		PSKH1	11	0.016103	0.092306	1.0	1631	6	-2.1986
hsa-mir-24-2	6	0.017971	0.042403	0.556687	1632	2	3.6608		TDRD9	11	0.016103	0.092306	1.0	1632	5	-2.4721
CSNK1G1	76	0.01798	0.065444	0.586555	1633	29	2.2298		TMPRSS6	11	0.016103	0.092306	1.0	1633	7	-2.1591
hsa-mir-487a	8	0.017993	0.042928	0.556687	1634	5	3.0302		TPTE	9	0.016117	0.089904	1.0	1634	6	-2.056
UBE2L3	9	0.018006	0.046394	0.562492	1635	4	3.5146		CRADD	14	0.016121	0.098265	1.0	1635	8	-2.8405
hsa-mir-4699	4	0.018016	0.034925	0.535318	1636	2	3.5458		SPACA3	11	0.016122	0.093056	1.0	1636	5	-2.6982
GNMT	11	0.018028	0.046382	0.562492	1637	2	4.0085		ERBB3	29	0.016146	0.13727	1.0	1637	12	-2.3013
SERPINA2	11	0.018028	0.046382	0.562492	1638	4	2.6506		GCH1	11	0.016173	0.09323	1.0	1638	6	-2.6073
RSPRY1	11	0.018028	0.046382	0.562492	1639	3	3.6614		SNAP47	11	0.016173	0.09323	1.0	1639	7	-1.7537
DOHH	11	0.018036	0.046382	0.562492	1640	6	2.6075		SCARB2	17	0.016181	0.10561	1.0	1640	9	-1.8572
CCT6A	17	0.018038	0.052578	0.581217	1641	5	2.8364		H2AFV	8	0.016208	0.086899	1.0	1641	5	-2.3827
FAM149B1	11	0.018058	0.046382	0.562492	1642	6	2.1542		SLC24A3	10	0.016222	0.094767	1.0	1642	6	-2.5207
IGSF11	12	0.018074	0.0457	0.562492	1643	4	3.427		TFEB	20	0.01623	0.1128	1.0	1643	10	-2.5699
ESCO1	12	0.018074	0.0457	0.562492	1644	5	2.363		KCNJ3	11	0.016266	0.0936	1.0	1644	8	-1.9884
DSPP	12	0.018074	0.0457	0.562492	1645	6	2.5099		BRE	12	0.016269	0.097731	1.0	1645	9	-1.9376
PCDHB4	12	0.018074	0.0457	0.562492	1646	4	2.9147		C2orf83	14	0.016325	0.099589	1.0	1646	7	-2.7577
USP54	12	0.018074	0.0457	0.562492	1647	4	3.3868		NGEF	15	0.016334	0.10293	1.0	1647	10	-1.6032
CERS3	12	0.018074	0.0457	0.562492	1648	5	2.3816		TRDMT1	11	0.016362	0.093811	1.0	1648	8	-1.666
ATCAY	12	0.018074	0.0457	0.562492	1649	5	3.1648		GPR63	11	0.016368	0.093848	1.0	1649	6	-3.2455
FBXL12	12	0.018074	0.0457	0.562492	1650	7	2.5414		REL	12	0.016439	0.09794	1.0	1650	8	-1.6057
UBTFL1	12	0.018074	0.0457	0.562492	1651	5	2.5327		C20orf173	11	0.016458	0.093926	1.0	1651	7	-2.1279
FGFR4	12	0.018095	0.045981	0.562492	1652	5	3.0196		GALR1	20	0.016466	0.11496	1.0	1652	7	-2.7856
NINJ2	12	0.018095	0.045981	0.562492	1653	3	4.3159		FBXW7	18	0.016472	0.10866	1.0	1653	12	-1.9615
KLF1	12	0.018095	0.045981	0.562492	1654	5	2.4128		BID	9	0.016511	0.092134	1.0	1654	3	-2.1574
CGN	12	0.018095	0.045981	0.562492	1655	6	2.5521		C12orf80	7	0.016514	0.085533	1.0	1655	6	-2.3493
hsa-mir-4781	10	0.018102	0.047307	0.563079	1656	6	1.8664		MRPL15	7	0.016514	0.085533	1.0	1656	6	-1.822
GAB2	11	0.018149	0.046621	0.562492	1657	2	4.8705		ADORA3	11	0.016517	0.0941	1.0	1657	7	-1.9001
GBA3	17	0.018244	0.052829	0.581217	1658	6	3.4249		PTPRS	12	0.016531	0.098367	1.0	1658	4	-2.6549
NYAP2	11	0.018269	0.047072	0.562492	1659	4	3.1695		PCNT	11	0.016553	0.094218	1.0	1659	7	-2.8437
EYA2	11	0.018289	0.047102	0.562492	1660	3	4.0458		SLCO4A1	12	0.016595	0.098698	1.0	1660	9	-1.1764
hsa-mir-4296	8	0.018314	0.043615	0.556687	1661	5	2.3841		SH3GLB1	12	0.016601	0.099343	1.0	1661	6	-2.6395
hsa-mir-4729	8	0.018314	0.043615	0.556687	1662	5	1.9753		TMEM120A	12	0.016601	0.099343	1.0	1662	6	-2.7664
BUB1B	8	0.018314	0.043615	0.556687	1663	5	1.293		MUC16	12	0.016601	0.099343	1.0	1663	5	-2.6231
BCL2L10	8	0.018314	0.043615	0.556687	1664	5	2.6206		INTS1	12	0.016601	0.099343	1.0	1664	6	-2.7733
hsa-mir-6888	9	0.018316	0.04693	0.562492	1665	4	3.0239		GAS2L3	12	0.016601	0.099343	1.0	1665	6	-1.9422
hsa-mir-6740	9	0.018316	0.04693	0.562492	1666	3	2.9047		LRRIQ3	8	0.016603	0.087262	1.0	1666	5	-1.7819
HAUS7	9	0.018316	0.04693	0.562492	1667	4	2.8116		WHSC1L1	10	0.016606	0.095348	1.0	1667	4	-3.0054
LSM8	91	0.018328	0.068125	0.58966	1668	33	2.5561		SLC36A1	55	0.016621	0.17895	1.0	1668	27	-2.0817
ACTR1B	11	0.018348	0.047308	0.563079	1669	7	2.2703		AIFM1	28	0.016634	0.1372	1.0	1669	17	-2.1214
RFC2	20	0.018383	0.052196	0.580561	1670	6	2.6395		DDN	11	0.016643	0.094384	1.0	1670	8	-1.8237
OR1M1	11	0.018396	0.047424	0.563079	1671	2	4.3751		ZNF836	10	0.016688	0.095699	1.0	1671	7	-1.8698
PUS1	14	0.018403	0.048195	0.56537	1672	6	2.9236		SEZ6	15	0.016806	0.10522	1.0	1672	5	-1.8231
MSX2	11	0.01841	0.047449	0.563079	1673	3	3.5662		CCDC102B	10	0.016863	0.098101	1.0	1673	2	-2.1474
IGSF6	11	0.01841	0.047449	0.563079	1674	3	3.5844		hsa-mir-3936	10	0.016863	0.098101	1.0	1674	6	-1.5615
CYP1A1	26	0.018419	0.055867	0.582264	1675	10	2.5558		DSN1	16	0.016869	0.10765	1.0	1675	9	-2.4804
IL9	2	0.018425	0.022764	0.494255	1676	1	5.1348		CBFA2T3	16	0.016869	0.10765	1.0	1676	10	-2.4823
HTR3E	26	0.018477	0.055933	0.582316	1677	10	3.2266		ZNF587B	4	0.016878	0.06979	1.0	1677	4	-1.5396
TMEM190	10	0.018503	0.049231	0.573572	1678	3	3.5863		TRIM33	11	0.016878	0.094897	1.0	1678	6	-3.4107
COQ10A	11	0.018564	0.047654	0.563478	1679	6	2.3361		ZNF766	10	0.016921	0.10126	1.0	1679	4	-3.2308
POLDIP3	12	0.018633	0.046831	0.562492	1680	7	2.8099		IKBKAP	10	0.016921	0.10126	1.0	1680	6	-2.2654
OR2G2	11	0.018637	0.047738	0.563478	1681	7	1.7321		hsa-mir-4748	10	0.016921	0.10126	1.0	1681	3	-2.889
SCN4B	43	0.018665	0.061363	0.586555	1682	17	2.6302		FAM71E1	11	0.016923	0.097856	1.0	1682	4	-1.972
BANP	17	0.018686	0.05373	0.581217	1683	8	2.1064		DPYD	11	0.016923	0.097856	1.0	1683	3	-2.6363
NAB1	30	0.018708	0.056058	0.582883	1684	11	2.1569		hsa-mir-942	6	0.016952	0.08385	1.0	1684	3	-3.498
hsa-mir-4709	6	0.018741	0.044534	0.559324	1685	3	2.905		A1CF	67	0.016969	0.20275	1.0	1685	25	-2.4553
ZNF619	15	0.018743	0.052559	0.581217	1686	6	3.0393		CAPN6	12	0.016989	0.10081	1.0	1686	9	-1.4911
SNED1	12	0.018749	0.047071	0.562492	1687	7	2.8644		ADPRHL2	12	0.016989	0.10081	1.0	1687	9	-1.7467
RPAP2	11	0.018754	0.047961	0.563478	1688	5	2.3046		IL16	22	0.017091	0.12409	1.0	1688	14	-1.6425
hsa-mir-6128	6	0.018755	0.044534	0.559324	1689	4	2.3913		AXL	22	0.017097	0.12482	1.0	1689	12	-1.8044
RPS16	7	0.01876	0.042976	0.556687	1690	4	2.4865		MYL1	8	0.017105	0.091537	1.0	1690	4	-2.5528
MRPL37	9	0.018772	0.04731	0.563079	1691	3	3.6471		C1orf168	8	0.017105	0.091537	1.0	1691	5	-2.7532
NRD1	19	0.018788	0.053227	0.581217	1692	7	2.9524		CCDC102A	11	0.017106	0.101	1.0	1692	7	-1.9048
TPI1	19	0.018788	0.053227	0.581217	1693	7	2.8133		hsa-mir-664b	7	0.017142	0.088973	1.0	1693	4	-2.7687
hsa-mir-1271	9	0.018807	0.047351	0.563079	1694	6	2.3878		EPHB6	24	0.017156	0.12853	1.0	1694	8	-2.073
MAP1LC3C	3	0.018821	0.032229	0.528085	1695	3	2.9368		ZBTB18	12	0.017169	0.10101	1.0	1695	8	-1.8784
TMEM164	18	0.018835	0.05531	0.581217	1696	8	2.7542		CNST	12	0.017192	0.10103	1.0	1696	8	-2.1175
WDTC1	12	0.018878	0.047476	0.563079	1697	5	3.1901		ADA	12	0.017192	0.10106	1.0	1697	8	-1.7437
DRAM2	11	0.018879	0.048942	0.570857	1698	5	3.2056		HMGN4	2	0.017192	0.040891	1.0	1698	2	-2.9626
RPL9	4	0.018882	0.036286	0.536394	1699	3	2.2601		CTNNA3	12	0.017193	0.1012	1.0	1699	4	-2.8599
TMEM119	9	0.0189	0.047534	0.563441	1700	3	3.4622		OR51F1	12	0.017193	0.1012	1.0	1700	4	-3.2424
TMEM86A	12	0.018905	0.047476	0.563079	1701	5	2.9204		SPTAN1	16	0.017214	0.10936	1.0	1701	11	-1.9486
SFPQ	16	0.018923	0.052144	0.580561	1702	7	3.0906		OR5K2	3	0.017241	0.05528	1.0	1702	2	-3.8908
CACFD1	11	0.018923	0.049793	0.574895	1703	6	3.0365		PRKACB	19	0.017249	0.11678	1.0	1703	12	-2.403
VAMP1	5	0.018963	0.039296	0.545448	1704	3	2.6297		SPINT2	18	0.017259	0.11303	1.0	1704	10	-2.4671
AZIN1	22	0.018966	0.053454	0.581217	1705	11	2.4091		CD180	10	0.017279	0.10327	1.0	1705	5	-2.8486
SEC14L4	11	0.018972	0.050155	0.576396	1706	5	2.7154		SHPRH	9	0.017303	0.09478	1.0	1706	5	-2.6068
TRIP12	16	0.018988	0.052244	0.580561	1707	6	2.8351		OR1N1	9	0.017303	0.09478	1.0	1707	7	-2.3577
TXLNA	35	0.018997	0.056875	0.585596	1708	13	2.6406		BOD1	4	0.017315	0.071771	1.0	1708	4	-1.9334
URGCP-MRPS24	9	0.019009	0.047944	0.563478	1709	4	2.2525		NLGN4Y	15	0.017354	0.1085	1.0	1709	7	-2.6456
CFL1	9	0.019009	0.047944	0.563478	1710	4	2.4593		SMDT1	8	0.017432	0.092878	1.0	1710	6	-2.26
TBCC	9	0.019009	0.047944	0.563478	1711	5	2.7502		PHOSPHO2	8	0.017432	0.092878	1.0	1711	3	-2.5695
SAMM50	9	0.019009	0.047944	0.563478	1712	5	2.4745		C15orf59	12	0.017448	0.10176	1.0	1712	6	-2.1899
RNASEK	9	0.019009	0.047944	0.563478	1713	4	3.0079		NEK8	12	0.017451	0.10176	1.0	1713	8	-1.5969
STK11	9	0.019009	0.047944	0.563478	1714	4	3.2681		SIX5	11	0.017455	0.10201	1.0	1714	6	-2.2083
RBM25	9	0.019009	0.047944	0.563478	1715	5	1.7259		hsa-mir-665	9	0.01747	0.095684	1.0	1715	5	-2.8612
hsa-mir-3680-1	9	0.019009	0.047944	0.563478	1716	4	2.7296		POLH	57	0.017473	0.19069	1.0	1716	25	-2.5269
MKKS	8	0.019031	0.044863	0.56174	1717	5	2.6456		OR10A4	11	0.017479	0.10208	1.0	1717	5	-3.2294
HHIPL2	11	0.019033	0.050274	0.576396	1718	3	3.9505		UCK2	11	0.017489	0.10351	1.0	1718	4	-2.0551
EIF4A1	10	0.019033	0.049757	0.574895	1719	5	3.0852		2009-03-01	11	0.017489	0.10351	1.0	1719	5	-2.9931
hsa-mir-378f	9	0.019039	0.048364	0.5667	1720	4	3.6997		PLK5	11	0.017489	0.10351	1.0	1720	4	-2.4991
KRTAP9-1	3	0.019055	0.032902	0.531087	1721	3	1.5145		PTCHD1	11	0.017489	0.10351	1.0	1721	7	-2.4217
DAPL1	5	0.019078	0.039442	0.545448	1722	3	2.7761		THBS2	26	0.017505	0.13671	1.0	1722	16	-1.8763
ATE1	26	0.019101	0.058206	0.585898	1723	11	2.1056		DDTL	3	0.017525	0.056342	1.0	1723	3	-2.385
APOC4	5	0.019108	0.039457	0.545448	1724	3	3.0925		SH3GL2	12	0.017539	0.1019	1.0	1724	8	-1.887
hsa-mir-504	9	0.019139	0.048495	0.56759	1725	5	2.4617		TMEM261	10	0.017555	0.1036	1.0	1725	7	-2.8192
TTN	11	0.019175	0.050555	0.576396	1726	5	3.2518		MTG2	12	0.017649	0.10219	1.0	1726	7	-2.1847
RCE1	13	0.019196	0.049757	0.574895	1727	8	1.0348		SLC5A3	12	0.017659	0.1026	1.0	1727	8	-2.0502
CPD	24	0.019202	0.055882	0.582264	1728	10	2.5144		HEY2	12	0.017659	0.1026	1.0	1728	8	-1.8675
hsa-mir-939	6	0.019227	0.045002	0.562234	1729	1	6.0925		PDE6A	12	0.017659	0.1026	1.0	1729	7	-2.6159
CSMD3	15	0.01923	0.053364	0.581217	1730	5	3.4361		PLCXD3	10	0.017685	0.10368	1.0	1730	6	-2.6067
PLCG2	53	0.019235	0.06717	0.586555	1731	21	2.6728		APOL2	16	0.017685	0.11146	1.0	1731	7	-2.7905
TMCO1	14	0.019239	0.050224	0.576396	1732	7	2.1122		SYT6	11	0.017754	0.10521	1.0	1732	6	-1.7768
TLE6	16	0.019242	0.0529	0.581217	1733	5	3.2013		hsa-mir-920	9	0.017755	0.097571	1.0	1733	4	-2.8688
WDHD1	9	0.019252	0.048592	0.568235	1734	6	1.7447		SPATA7	12	0.017764	0.10297	1.0	1734	5	-2.9159
PIP5KL1	20	0.01926	0.054952	0.581217	1735	8	2.3396		IL1RAP	11	0.017789	0.10525	1.0	1735	8	-1.2041
C6orf203	11	0.019272	0.050698	0.576396	1736	5	2.7683		CEP72	12	0.017797	0.1042	1.0	1736	5	-2.987
FASN	23	0.019273	0.055129	0.581217	1737	7	2.9156		SPAG1	12	0.017797	0.1042	1.0	1737	7	-2.1139
CXCL10	6	0.019283	0.04506	0.562234	1738	3	2.5552		KLHL7	13	0.017817	0.10767	1.0	1738	8	-1.9811
UFD1L	12	0.019288	0.049745	0.574895	1739	6	2.9211		APH1A	15	0.017832	0.11091	1.0	1739	10	-1.5801
CES2	12	0.019288	0.049745	0.574895	1740	7	2.3944		TBC1D22B	12	0.017837	0.1054	1.0	1740	5	-2.6173
LOC388813	3	0.01929	0.033128	0.531087	1741	3	1.4417		NDRG1	40	0.01786	0.17365	1.0	1741	18	-1.886
TBC1D31	11	0.019294	0.050699	0.576396	1742	4	3.4082		hsa-mir-4266	10	0.017904	0.10394	1.0	1742	7	-1.7341
MBD4	18	0.019346	0.056479	0.583041	1743	5	3.7963		TLCD2	12	0.017906	0.10548	1.0	1743	9	-1.2455
TRAPPC6B	9	0.019374	0.048723	0.568951	1744	4	3.1741		AIG1	12	0.017906	0.10548	1.0	1744	9	-2.32
USPL1	7	0.019432	0.04402	0.558365	1745	3	3.2075		GAS8	16	0.017916	0.11337	1.0	1745	6	-2.2539
hsa-mir-532	10	0.019457	0.051707	0.580561	1746	4	3.0193		SCAND1	16	0.017916	0.11337	1.0	1746	9	-1.8404
RNASE8	5	0.019486	0.03981	0.547769	1747	4	1.756		ODF2	25	0.017921	0.136	1.0	1747	12	-2.2977
hsa-mir-551a	10	0.019492	0.051763	0.580561	1748	6	2.8087		ZNF639	12	0.017946	0.10558	1.0	1748	6	-2.5614
FGD3	11	0.019499	0.051232	0.578757	1749	2	4.657		ZNF304	16	0.017991	0.1145	1.0	1749	8	-1.9388
hsa-mir-6859-2	2	0.019517	0.023868	0.494255	1750	2	3.2186		NM_001146114_cds_5_0_chr21_47931330_f	2	0.018	0.041894	1.0	1750	1	-3.2665
HFE2	29	0.019521	0.056301	0.582883	1751	12	2.438		PTTG1	5	0.018031	0.080951	1.0	1751	4	-2.2608
TRANK1	12	0.019534	0.050011	0.576396	1752	7	2.2771		MAP2	18	0.018066	0.11765	1.0	1752	10	-2.214
MEIS3	12	0.019568	0.050092	0.576396	1753	5	3.287		CXCL6	1	0.018075	0.024018	1.0	1753	1	-3.1667
STRADA	12	0.019568	0.050092	0.576396	1754	6	2.3221		GGT6	11	0.018104	0.10573	1.0	1754	6	-2.2407
RANBP3	18	0.019589	0.057508	0.585596	1755	7	2.6722		CCT4	14	0.018106	0.11008	1.0	1755	8	-2.7017
TMOD2	10	0.019637	0.051975	0.580561	1756	5	2.634		RGS6	14	0.018106	0.11008	1.0	1756	6	-3.1945
CD1C	12	0.01965	0.050356	0.576396	1757	3	3.8589		PIGT	19	0.018147	0.12004	1.0	1757	8	-1.7586
LEUTX	11	0.019665	0.051618	0.580561	1758	7	2.4684		AMMECR1L	12	0.01816	0.1061	1.0	1758	7	-2.4581
SYCP2L	11	0.019799	0.051847	0.580561	1759	6	2.2804		MBLAC2	11	0.018162	0.10601	1.0	1759	6	-1.7193
SLC35B1	14	0.019817	0.051488	0.58042	1760	7	2.4476		CYP39A1	22	0.018184	0.12944	1.0	1760	12	-1.9025
UBQLN4	11	0.019817	0.051962	0.580561	1761	5	3.0224		EPHX2	15	0.018187	0.11406	1.0	1761	4	-2.563
FLJ45513	9	0.019825	0.049349	0.57385	1762	3	4.3879		KCNJ1	15	0.018187	0.11406	1.0	1762	3	-2.0442
IL11	9	0.019825	0.049349	0.57385	1763	5	3.1156		SLAMF8	8	0.018245	0.096262	1.0	1763	5	-2.184
CHAF1B	7	0.019829	0.046139	0.562492	1764	3	2.1139		ZNF765	7	0.018272	0.091256	1.0	1764	4	-2.1419
RIOK2	20	0.019837	0.057082	0.585596	1765	8	2.7144		THRAP3	9	0.01828	0.098297	1.0	1765	6	-2.4684
TMEM144	11	0.0199	0.052153	0.580561	1766	5	3.292		ANKRD55	10	0.018283	0.10423	1.0	1766	6	-1.8146
SCGB1D4	2	0.019908	0.024523	0.496466	1767	1	5.4129		DHX38	11	0.018287	0.10628	1.0	1767	8	-2.3462
CMA1	12	0.019915	0.050431	0.576396	1768	7	1.9585		FBXL18	12	0.018298	0.10636	1.0	1768	9	-1.3419
WDR77	19	0.019932	0.05827	0.585898	1769	7	2.7265		hsa-mir-3617	10	0.018328	0.10495	1.0	1769	7	-2.7945
PLLP	11	0.019948	0.052194	0.580561	1770	4	3.3622		C3orf30	10	0.018328	0.10495	1.0	1770	5	-2.4976
LCN15	5	0.019958	0.040943	0.552613	1771	1	5.8859		SOCS2	12	0.018368	0.10646	1.0	1771	6	-2.0203
HAVCR1	12	0.019961	0.05056	0.576396	1772	7	2.3894		CMTM4	94	0.018391	0.24354	1.0	1772	46	-1.8669
ATF5	12	0.019961	0.05056	0.576396	1773	7	2.0306		IKZF3	23	0.018405	0.13672	1.0	1773	14	-2.1682
hsa-mir-5702	10	0.019979	0.052307	0.580945	1774	5	2.8967		PDZRN3	12	0.018441	0.10695	1.0	1774	9	-2.075
AIM1	11	0.019982	0.053055	0.581217	1775	5	3.3668		FLRT2	12	0.018447	0.11011	1.0	1775	3	-2.4061
ZNF707	15	0.019995	0.053923	0.581217	1776	7	2.2201		ZNF415	12	0.018447	0.11011	1.0	1776	6	-1.6749
SEPHS1	13	0.020007	0.051484	0.58042	1777	6	2.9522		SCARF2	12	0.018447	0.11011	1.0	1777	5	-1.7821
EXOSC2	23	0.020035	0.056783	0.585494	1778	9	2.7384		VWA3A	12	0.018447	0.11011	1.0	1778	5	-2.1683
DDX4	19	0.02006	0.058509	0.585971	1779	7	2.5945		RPS6KA4	12	0.018447	0.11011	1.0	1779	2	-2.2523
SPICE1	10	0.020063	0.052411	0.580999	1780	4	3.4735		HID1	12	0.018447	0.11011	1.0	1780	6	-1.6719
VAC14	9	0.020074	0.049759	0.574895	1781	5	2.5196		TYRO3	12	0.018447	0.11011	1.0	1781	4	-2.6065
SETDB1	9	0.020074	0.049759	0.574895	1782	6	2.2933		GABRA3	11	0.018462	0.10704	1.0	1782	8	-1.7222
OLFM2	11	0.020105	0.054285	0.581217	1783	7	2.2092		UBR2	12	0.018497	0.11322	1.0	1783	9	-1.2854
PIP5K1C	12	0.020148	0.050895	0.577502	1784	7	2.5953		AGR3	6	0.018499	0.089158	1.0	1784	4	-3.0839
ZPBP2	14	0.020174	0.051951	0.580561	1785	4	3.1691		MMEL1	11	0.018534	0.10932	1.0	1785	3	-2.1621
SF3A1	35	0.020191	0.059543	0.586555	1786	13	3.1021		ZNF75D	11	0.018534	0.10932	1.0	1786	3	-3.5374
PCMTD1	17	0.020193	0.055454	0.581217	1787	7	3.3284		SYN1	11	0.018534	0.10932	1.0	1787	5	-2.572
SLC52A3	11	0.02023	0.054616	0.581217	1788	7	1.8954		ETFA	15	0.018577	0.11886	1.0	1788	10	-2.0823
RAB11A	8	0.020252	0.047715	0.563478	1789	2	3.6047		IL5	3	0.018628	0.057508	1.0	1789	2	-2.0723
OR5AK2	9	0.020265	0.050211	0.576396	1790	4	3.5019		DNAJC30	12	0.018639	0.11353	1.0	1790	9	-1.8255
ARHGEF1	10	0.020269	0.052603	0.581217	1791	5	2.5943		CYP2A13	10	0.018666	0.10612	1.0	1791	7	-1.9961
hsa-mir-23b	9	0.020293	0.050212	0.576396	1792	5	2.6069		SMCO2	12	0.018688	0.11366	1.0	1792	6	-2.0149
SLC25A24	15	0.020303	0.05457	0.581217	1793	8	2.2646		NFKB1	12	0.018688	0.11366	1.0	1793	7	-2.081
C8B	15	0.020303	0.05457	0.581217	1794	8	1.8809		ABCC5	12	0.018688	0.11366	1.0	1794	5	-2.3534
NUF2	7	0.020306	0.047408	0.563079	1795	3	3.9939		C22orf29	74	0.018702	0.22652	1.0	1795	22	-2.3564
PTX3	11	0.020308	0.054796	0.581217	1796	7	2.3195		NAV2	28	0.018706	0.14721	1.0	1796	6	-2.2183
hsa-mir-4484	7	0.020361	0.047586	0.563478	1797	4	2.4246		NOX4	14	0.018714	0.11554	1.0	1797	9	-2.0311
IRF1	11	0.020363	0.054835	0.581217	1798	7	2.0128		ASAP2	11	0.018785	0.11159	1.0	1798	4	-2.6587
DISP2	12	0.020363	0.051078	0.578222	1799	7	2.492		HTR3A	13	0.018789	0.10989	1.0	1799	7	-2.0714
PEX16	12	0.020367	0.051078	0.578222	1800	7	2.5159		SMAP1	13	0.018808	0.11011	1.0	1800	9	-2.0698
ATXN1L	11	0.020377	0.054836	0.581217	1801	6	2.2579		CSRP1	9	0.018837	0.10034	1.0	1801	6	-1.9513
RHOXF1	6	0.0204	0.046308	0.562492	1802	4	2.7092		hsa-mir-4469	9	0.018837	0.10034	1.0	1802	4	-2.2663
FBXO25	12	0.020434	0.0511	0.578222	1803	4	2.5776		CCDC15	12	0.018863	0.1141	1.0	1803	6	-3.0557
CLEC6A	3	0.02047	0.035295	0.536394	1804	2	2.6228		MS4A3	17	0.018877	0.12031	1.0	1804	5	-2.8542
hsa-mir-7975	3	0.02047	0.035295	0.536394	1805	3	2.3026		PTBP3	17	0.018877	0.12031	1.0	1805	11	-2.0715
ZFR	11	0.020483	0.055078	0.581217	1806	7	2.0927		SELV	12	0.018886	0.11418	1.0	1806	5	-1.9525
KCNJ6	10	0.020493	0.053084	0.581217	1807	4	3.312		SPICE1	10	0.018909	0.10685	1.0	1807	5	-3.2739
EFHC1	13	0.020511	0.053644	0.581217	1808	2	4.9201		RASA2	10	0.018909	0.10685	1.0	1808	6	-1.96
OVCH1	12	0.020558	0.051208	0.578757	1809	7	1.2547		PALM3	10	0.018909	0.10685	1.0	1809	5	-2.6387
ACYP1	8	0.020569	0.048626	0.568235	1810	4	3.3296		NOL7	7	0.018919	0.09925	1.0	1810	5	-2.6705
BCKDHA	12	0.020577	0.052146	0.580561	1811	5	3.2653		GREB1L	11	0.018944	0.11172	1.0	1811	8	-1.5965
FCHO1	12	0.020577	0.052146	0.580561	1812	4	3.3531		QSOX1	11	0.018944	0.11172	1.0	1812	8	-2.2353
CMTM4	94	0.020581	0.072484	0.595384	1813	27	2.5764		ZNF496	10	0.019033	0.10794	1.0	1813	5	-2.2431
LSM10	9	0.020615	0.05069	0.576396	1814	6	1.7762		CDR2L	10	0.019033	0.10794	1.0	1814	5	-2.7233
hsa-mir-1285-1	5	0.020617	0.042951	0.556687	1815	2	4.1968		CHCHD4	10	0.019033	0.10794	1.0	1815	3	-2.8987
DAPK1	22	0.020632	0.05639	0.583041	1816	6	3.0024		hsa-mir-663b	9	0.019035	0.10359	1.0	1816	3	-1.5274
hsa-mir-4793	10	0.020639	0.053258	0.581217	1817	6	2.8037		C2orf40	9	0.019035	0.10359	1.0	1817	4	-2.8132
CDNF	5	0.020652	0.043063	0.556687	1818	4	2.0164		NTAN1	17	0.019047	0.12433	1.0	1818	10	-2.2873
FUBP3	11	0.020654	0.055466	0.581217	1819	6	2.6217		TTLL5	12	0.019157	0.11477	1.0	1819	7	-2.4018
KRTCAP3	10	0.02066	0.053273	0.581217	1820	5	3.1943		VPS45	15	0.019183	0.11954	1.0	1820	9	-2.679
GBP1	12	0.020675	0.053168	0.581217	1821	5	3.0296		HELZ	11	0.019199	0.11188	1.0	1821	7	-2.8593
RAG2	11	0.020678	0.055524	0.581309	1822	6	2.271		CTDSP2	12	0.019349	0.11536	1.0	1822	8	-2.6547
IFIT1B	12	0.020698	0.053189	0.581217	1823	7	3.0487		RDH5	8	0.019368	0.10022	1.0	1823	5	-2.6295
TMEM63A	11	0.020699	0.055774	0.582264	1824	5	3.048		BAIAP3	16	0.019387	0.12211	1.0	1824	7	-1.8746
ADAMTSL1	11	0.020701	0.055774	0.582264	1825	5	2.5317		AIP	11	0.019413	0.11263	1.0	1825	7	-2.664
CDKN3	9	0.020708	0.050707	0.576396	1826	3	2.4525		SLC26A10	11	0.019413	0.11263	1.0	1826	7	-2.5067
TRIP6	14	0.020711	0.052364	0.580999	1827	7	2.9021		IL5RA	11	0.019413	0.11263	1.0	1827	7	-1.9392
FLNB	12	0.020712	0.053214	0.581217	1828	5	3.3091		RETSAT	11	0.019413	0.11263	1.0	1828	7	-2.6568
CIART	12	0.020766	0.053272	0.581217	1829	5	2.4591		PKNOX2	11	0.019413	0.11263	1.0	1829	7	-1.7977
SRPX2	12	0.020766	0.053272	0.581217	1830	5	3.1309		ACER3	11	0.019413	0.11263	1.0	1830	7	-2.0485
ZCCHC7	12	0.020766	0.053272	0.581217	1831	5	3.0951		PIGV	11	0.019413	0.11263	1.0	1831	7	-2.1707
OR8B12	12	0.020766	0.053272	0.581217	1832	5	2.5695		PTPRN2	11	0.019413	0.11263	1.0	1832	7	-1.2693
SLC35F2	12	0.020771	0.053289	0.581217	1833	6	2.7954		ACP2	2	0.019476	0.043969	1.0	1833	2	-2.6277
LRRN2	11	0.020774	0.055828	0.582264	1834	6	3.2875		IGF2BP3	22	0.019479	0.13359	1.0	1834	10	-2.238
AKAP7	13	0.020781	0.054939	0.581217	1835	6	3.4862		KRT23	18	0.019483	0.12356	1.0	1835	8	-3.0591
hsa-mir-4286	9	0.020795	0.050802	0.576762	1836	6	1.5326		UGT1A7	3	0.019523	0.059256	1.0	1836	3	-1.7098
VTI1A	11	0.020829	0.0559	0.582264	1837	5	3.1797		TSC22D4	18	0.019541	0.12413	1.0	1837	8	-1.9934
RXFP1	26	0.020862	0.061277	0.586555	1838	13	2.2739		MPV17L	8	0.019566	0.10061	1.0	1838	4	-3.5823
C1QTNF8	10	0.02089	0.053658	0.581217	1839	5	2.6301		TET1	11	0.019601	0.11337	1.0	1839	5	-2.2284
OR4C15	10	0.02089	0.053658	0.581217	1840	4	2.5926		INPP4B	11	0.019601	0.11337	1.0	1840	6	-2.4764
TRAPPC13	10	0.02089	0.053658	0.581217	1841	5	2.6764		SLC25A22	11	0.019601	0.11337	1.0	1841	5	-3.0414
RAD51B	10	0.02089	0.053658	0.581217	1842	4	1.9135		SYCN	6	0.019622	0.093504	1.0	1842	4	-2.7894
TIMM22	10	0.02089	0.053658	0.581217	1843	5	2.9419		SOSTDC1	7	0.019671	0.10116	1.0	1843	4	-2.8465
MLLT4	10	0.02089	0.053658	0.581217	1844	4	3.1354		SESN1	26	0.019711	0.14689	1.0	1844	11	-1.9508
DNAH14	10	0.02089	0.053658	0.581217	1845	4	2.8307		hsa-mir-1263	4	0.019733	0.078652	1.0	1845	2	-3.2954
BSDC1	19	0.020892	0.060139	0.586555	1846	8	2.2912		RAI1	11	0.019761	0.11367	1.0	1846	8	-1.9089
ACOT4	11	0.020909	0.056004	0.58276	1847	7	2.2011		PRSS22	6	0.019792	0.093573	1.0	1847	3	-2.3008
BCL2A1	7	0.020934	0.048235	0.565512	1848	3	3.1677		ALKBH8	12	0.019812	0.11552	1.0	1848	7	-2.9635
RNASE13	12	0.020955	0.05344	0.581217	1849	5	3.5729		BTN2A1	15	0.019813	0.12109	1.0	1849	8	-2.4246
BST2	13	0.021008	0.055322	0.581217	1850	6	2.6261		CFHR5	10	0.019851	0.11023	1.0	1850	5	-2.107
RNF181	9	0.021022	0.05123	0.578757	1851	2	4.2691		GATB	10	0.019851	0.11023	1.0	1851	6	-2.6393
WWC1	12	0.021039	0.05358	0.581217	1852	6	2.7778		ARHGAP30	15	0.019879	0.1243	1.0	1852	8	-1.9668
PTPRO	23	0.021111	0.058685	0.585971	1853	5	3.1425		HSF2	17	0.019911	0.12635	1.0	1853	11	-2.0916
BRI3	8	0.021137	0.050713	0.576396	1854	2	2.933		CTSA	13	0.019969	0.11615	1.0	1854	7	-2.2887
LGI2	12	0.021158	0.05387	0.581217	1855	6	3.1887		TDRKH	13	0.019969	0.11615	1.0	1855	4	-3.6641
ADAMTS8	12	0.021194	0.053902	0.581217	1856	6	2.8032		GHR	13	0.019969	0.11615	1.0	1856	8	-1.6833
ZNF367	12	0.021253	0.053973	0.581217	1857	5	2.7223		ZFP62	13	0.019969	0.11615	1.0	1857	4	-2.3685
MMP20	12	0.021253	0.053973	0.581217	1858	3	4.0445		HES4	4	0.01997	0.079145	1.0	1858	4	-1.6272
ATP2A2	8	0.021261	0.050942	0.577709	1859	5	1.8078		HMG20B	11	0.01998	0.11449	1.0	1859	8	-1.9191
MYL12B	4	0.021283	0.039274	0.545448	1860	3	1.6994		TPRG1	11	0.01998	0.11449	1.0	1860	6	-2.441
FOXRED2	11	0.021314	0.058302	0.585898	1861	5	3.3672		CCNYL1	11	0.01998	0.11449	1.0	1861	7	-2.5979
TPRKB	5	0.021348	0.044466	0.559245	1862	2	3.365		VWA3B	11	0.01998	0.11449	1.0	1862	7	-2.4125
ASPHD2	12	0.021374	0.054166	0.581217	1863	6	2.8406		KRTAP27-1	11	0.01998	0.11449	1.0	1863	5	-1.9712
C16orf45	11	0.021382	0.058392	0.585898	1864	5	3.3525		HEATR5B	11	0.01998	0.11449	1.0	1864	8	-1.8866
NXT2	11	0.021382	0.058392	0.585898	1865	3	3.8349		PCDHA12	11	0.01998	0.11449	1.0	1865	4	-3.0289
MFGE8	11	0.021382	0.058392	0.585898	1866	4	3.2183		MRPL22	11	0.01998	0.11449	1.0	1866	7	-2.4908
CCDC154	11	0.021392	0.058455	0.585898	1867	5	2.6311		SMARCD2	11	0.01998	0.11449	1.0	1867	6	-2.6643
ASPRV1	11	0.021392	0.058455	0.585898	1868	6	2.5039		GCAT	11	0.01998	0.11449	1.0	1868	6	-3.0719
DSG2	9	0.02142	0.052001	0.580561	1869	5	2.7397		ANKS6	11	0.01998	0.11449	1.0	1869	8	-1.6045
2004-09-01	24	0.021428	0.059906	0.586555	1870	9	2.8211		TMEM150A	11	0.019993	0.11507	1.0	1870	8	-1.3498
ANAPC15	2	0.021432	0.026995	0.51108	1871	1	5.4821		DOPEY1	11	0.019993	0.11507	1.0	1871	8	-2.0457
LIPE	12	0.021434	0.054242	0.581217	1872	5	3.2647		CCL14	7	0.020005	0.1032	1.0	1872	5	-1.8685
SPCS3	28	0.021451	0.06448	0.586555	1873	9	2.8396		MPZL1	13	0.020007	0.11977	1.0	1873	6	-3.19
SYCE1L	11	0.021468	0.058886	0.586555	1874	5	2.7807		TAS2R5	11	0.020011	0.11586	1.0	1874	6	-2.2796
VPS13A	11	0.021468	0.058886	0.586555	1875	3	3.8496		AGO1	11	0.020011	0.11586	1.0	1875	4	-2.7098
LIPT1	11	0.021468	0.058886	0.586555	1876	3	3.0132		ERCC6L	11	0.020011	0.11586	1.0	1876	5	-3.361
SMG9	11	0.021468	0.058886	0.586555	1877	6	2.5843		TDRD12	11	0.020011	0.11586	1.0	1877	4	-3.3868
hsa-mir-23c	10	0.021537	0.054232	0.581217	1878	2	4.7815		HOXD4	11	0.020011	0.11586	1.0	1878	7	-2.1725
MVD	11	0.021563	0.059081	0.586555	1879	7	2.439		ACOT7	15	0.020015	0.12643	1.0	1879	8	-2.5292
CREBRF	11	0.021579	0.059081	0.586555	1880	3	3.7775		MYO3B	13	0.02002	0.12106	1.0	1880	8	-2.5241
RBM34	12	0.021596	0.054874	0.581217	1881	7	2.3461		LRP12	13	0.02002	0.12106	1.0	1881	7	-2.8204
CCDC150	12	0.021596	0.054874	0.581217	1882	7	2.5959		GLT8D1	12	0.020022	0.11611	1.0	1882	8	-2.8457
FANCA	12	0.021596	0.054874	0.581217	1883	7	2.2554		NACA	12	0.020022	0.11611	1.0	1883	8	-2.6042
FGF14	12	0.021596	0.054874	0.581217	1884	7	1.358		DDX28	12	0.020022	0.11611	1.0	1884	8	-2.3714
PCDH9	12	0.021596	0.054874	0.581217	1885	7	2.4911		G2E3	12	0.020022	0.11611	1.0	1885	8	-2.0562
YTHDF2	12	0.02161	0.054967	0.581217	1886	6	2.456		GPBP1L1	12	0.020022	0.11611	1.0	1886	8	-2.1882
ACADVL	19	0.021618	0.060987	0.586555	1887	10	2.452		MYBL1	12	0.020022	0.11611	1.0	1887	8	-1.5402
VRK3	12	0.021669	0.055228	0.581217	1888	5	3.3358		RFTN2	12	0.020022	0.11611	1.0	1888	8	-2.3598
ZBTB43	12	0.021736	0.055334	0.581217	1889	7	2.5152		MAP3K8	12	0.020022	0.11611	1.0	1889	8	-1.9412
PTPRM	18	0.02174	0.06045	0.586555	1890	8	2.3481		PNP	12	0.020022	0.11611	1.0	1890	8	-2.6892
ABL1	15	0.021748	0.057008	0.585596	1891	7	2.5571		FCGRT	26	0.020096	0.15149	1.0	1891	16	-1.8951
RBM17	17	0.021751	0.058407	0.585898	1892	7	3.2118		UNKL	26	0.020096	0.15149	1.0	1892	8	-1.7013
SLC6A17	12	0.021752	0.055334	0.581217	1893	6	2.7456		DNAL4	3	0.020105	0.061608	1.0	1893	3	-2.3663
CBLN4	11	0.021769	0.059319	0.586555	1894	5	3.0115		TIGIT	12	0.020135	0.11661	1.0	1894	8	-1.5423
SPEF1	12	0.021778	0.056235	0.582883	1895	5	3.0322		FAM43A	12	0.020135	0.11661	1.0	1895	7	-2.129
UPF3B	8	0.021813	0.051866	0.580561	1896	4	3.367		CCNI	12	0.020135	0.11661	1.0	1896	7	-2.0916
DYX1C1	11	0.021817	0.059371	0.586555	1897	7	2.4024		FIG4	12	0.020138	0.1167	1.0	1897	7	-2.2453
PGAP1	11	0.021819	0.059371	0.586555	1898	4	3.5402		CYTH3	11	0.020143	0.11743	1.0	1898	6	-2.0322
INIP	8	0.021846	0.051902	0.580561	1899	5	2.0981		NLN	70	0.020146	0.22824	1.0	1899	26	-2.2981
TWISTNB	8	0.021846	0.051902	0.580561	1900	5	2.0308		TMEM161B	11	0.020172	0.11822	1.0	1900	6	-2.3399
MATK	14	0.021848	0.054301	0.581217	1901	6	2.8595		CFTR	12	0.020202	0.11904	1.0	1901	5	-2.4166
hsa-mir-6748	9	0.021864	0.052641	0.581217	1902	3	3.917		HENMT1	12	0.020202	0.11904	1.0	1902	3	-3.2221
UQCRB	9	0.021868	0.052784	0.581217	1903	6	1.7664		SLC10A4	12	0.020202	0.11904	1.0	1903	5	-2.9142
CALM3	21	0.021876	0.062271	0.586555	1904	7	2.4605		TG	12	0.020202	0.11904	1.0	1904	4	-1.9863
ATP6V1A	9	0.021879	0.052927	0.581217	1905	4	2.8569		NDN	12	0.020202	0.11904	1.0	1905	4	-2.302
KCNE3	6	0.02192	0.049333	0.57385	1906	4	2.6692		ZBTB38	12	0.020202	0.11904	1.0	1906	8	-2.4916
LAMC1	10	0.021947	0.054377	0.581217	1907	4	2.9451		CHID1	12	0.020246	0.12219	1.0	1907	7	-2.3689
CYP4F8	10	0.021947	0.054377	0.581217	1908	4	3.1391		SPATA18	12	0.020246	0.12219	1.0	1908	7	-3.1596
ARSA	16	0.021957	0.058283	0.585898	1909	5	3.0454		CCDC122	7	0.020262	0.10372	1.0	1909	6	-1.7929
IL13RA2	11	0.021966	0.059593	0.586555	1910	6	2.2283		TOB2	8	0.020305	0.10289	1.0	1910	5	-1.9959
FMR1	12	0.021975	0.057376	0.585596	1911	7	1.7363		MFN1	8	0.020305	0.10289	1.0	1911	6	-2.1827
KCNA7	12	0.021975	0.057376	0.585596	1912	7	2.4499		DARS2	8	0.020305	0.10289	1.0	1912	4	-2.5497
TUBGCP2	25	0.021989	0.061915	0.586555	1913	8	3.3925		ZYG11A	18	0.020377	0.12804	1.0	1913	9	-2.042
MS4A3	17	0.021999	0.058658	0.585971	1914	7	3.0292		DCUN1D2	11	0.020402	0.11959	1.0	1914	6	-2.3689
C2orf81	11	0.022015	0.060171	0.586555	1915	6	2.3946		CD177	11	0.020402	0.11959	1.0	1915	3	-2.8758
AKAP10	11	0.022015	0.060171	0.586555	1916	6	2.6429		RSPO3	11	0.020402	0.11959	1.0	1916	3	-2.5447
JAKMIP3	11	0.022015	0.060171	0.586555	1917	6	2.4449		ARF5	11	0.020402	0.11959	1.0	1917	6	-2.7138
OR2L13	11	0.022015	0.060171	0.586555	1918	7	2.1381		TACC2	23	0.020409	0.14119	1.0	1918	14	-1.8854
ASB1	11	0.022015	0.060171	0.586555	1919	6	2.5144		ANP32D	3	0.020478	0.062631	1.0	1919	2	-3.7666
CHGB	11	0.022015	0.060171	0.586555	1920	6	2.0706		ARG1	14	0.020479	0.12102	1.0	1920	7	-2.3439
OR5D14	11	0.022015	0.060171	0.586555	1921	6	2.5401		SPRR4	1	0.02048	0.027534	1.0	1921	1	-4.5683
C19orf18	11	0.022015	0.060171	0.586555	1922	6	2.1114		RPS4Y2	9	0.020502	0.11115	1.0	1922	3	-1.9998
ACTN4	11	0.022015	0.060171	0.586555	1923	7	1.9672		GANAB	15	0.020586	0.12812	1.0	1923	10	-2.2992
HMBOX1	11	0.022015	0.060171	0.586555	1924	6	2.868		HEXA	12	0.0206	0.12335	1.0	1924	7	-2.3404
GLRX2	11	0.022015	0.060171	0.586555	1925	6	2.1516		CCDC88A	11	0.020662	0.12086	1.0	1925	7	-1.8364
DSG1	11	0.022015	0.060171	0.586555	1926	6	2.3426		FMR1	12	0.020666	0.12416	1.0	1926	5	-2.5437
ANKAR	11	0.022015	0.060171	0.586555	1927	6	2.2362		ZNF536	12	0.020666	0.12416	1.0	1927	5	-2.5703
UBR4	11	0.022015	0.060171	0.586555	1928	6	2.4278		TMEM176B	12	0.020666	0.12416	1.0	1928	7	-2.8666
NIPAL2	11	0.022047	0.060749	0.586555	1929	4	2.7937		GOLGA1	12	0.020666	0.12416	1.0	1929	6	-3.1666
TIMM17A	11	0.022047	0.060749	0.586555	1930	3	3.8714		PUS7	12	0.020666	0.12416	1.0	1930	7	-2.2353
SP100	11	0.022047	0.060749	0.586555	1931	7	2.6192		PTPN14	12	0.020666	0.12416	1.0	1931	6	-2.2396
PTX4	12	0.022078	0.057447	0.585596	1932	4	3.8628		OR2T1	11	0.020679	0.12101	1.0	1932	8	-1.5955
NOC4L	8	0.022089	0.052232	0.580561	1933	3	2.7865		GDF9	15	0.020689	0.12871	1.0	1933	8	-2.762
CHRNG	12	0.022175	0.057576	0.585698	1934	5	3.6137		SLC22A15	12	0.020726	0.12638	1.0	1934	6	-2.6818
SLC5A7	12	0.022179	0.057576	0.585698	1935	4	3.6111		MYB	12	0.020726	0.12638	1.0	1935	5	-2.971
FAM114A1	12	0.022216	0.057654	0.585898	1936	2	4.481		XPNPEP3	12	0.020726	0.12638	1.0	1936	6	-2.1893
ARPC4-TTLL3	6	0.022224	0.049615	0.574895	1937	3	3.4544		ARHGEF15	12	0.020726	0.12638	1.0	1937	7	-2.1474
KDM5B	32	0.02223	0.063182	0.586555	1938	12	2.7049		ST14	12	0.020726	0.12638	1.0	1938	5	-1.8954
HYPM	6	0.022267	0.049697	0.574895	1939	4	2.519		CYP2C9	8	0.020741	0.10469	1.0	1939	6	-1.8646
C2orf49	13	0.022278	0.060575	0.586555	1940	6	2.944		hsa-mir-8069	8	0.020741	0.10469	1.0	1940	6	-2.4482
PRPF38B	9	0.022311	0.053338	0.581217	1941	5	2.1339		ENTPD1	18	0.020788	0.12933	1.0	1941	12	-1.3917
AP3S2	8	0.022319	0.05245	0.580999	1942	4	3.7148		KLRF1	8	0.020788	0.10585	1.0	1942	6	-2.4687
NUDT16	12	0.022336	0.057805	0.585898	1943	6	2.5766		YIPF7	8	0.020788	0.10585	1.0	1943	4	-3.286
PPIAL4G	1	0.022377	0.015089	0.483587	1944	1	4.4918		TMEM87A	13	0.020793	0.12405	1.0	1944	7	-2.7102
LDHA	19	0.022429	0.062663	0.586555	1945	9	2.5669		ZDHHC20	13	0.020838	0.126	1.0	1945	4	-3.7063
SOCS5	11	0.022437	0.061036	0.586555	1946	4	3.5686		MICU2	10	0.020865	0.11232	1.0	1946	7	-2.1325
hsa-mir-2052	2	0.022445	0.028498	0.521663	1947	2	2.7806		AGFG2	10	0.020865	0.11232	1.0	1947	7	-2.0987
SCFD1	10	0.022478	0.055487	0.581217	1948	6	0.80252		hsa-mir-8056	10	0.020865	0.11232	1.0	1948	7	-2.1554
PSMB4	10	0.022478	0.055487	0.581217	1949	6	1.2748		ELL3	10	0.020865	0.11232	1.0	1949	7	-2.3686
C6orf62	10	0.022478	0.055487	0.581217	1950	6	1.9459		CAPN1	10	0.020865	0.11232	1.0	1950	7	-1.7166
ACLY	10	0.022478	0.055487	0.581217	1951	6	1.9071		FBXO4	10	0.020865	0.11232	1.0	1951	7	-3.1497
KIAA1524	10	0.022478	0.055487	0.581217	1952	6	1.5658		SNRNP40	10	0.020865	0.11232	1.0	1952	7	-2.3844
GPATCH8	10	0.022478	0.055487	0.581217	1953	6	1.8254		SYPL2	10	0.020865	0.11232	1.0	1953	7	-1.9046
WDR92	10	0.022478	0.055487	0.581217	1954	6	0.60638		CA1	10	0.020865	0.11232	1.0	1954	7	-2.4041
SRBD1	10	0.022478	0.055487	0.581217	1955	6	2.3039		AR	23	0.020872	0.14376	1.0	1955	11	-2.4013
MTRF1	10	0.022478	0.055487	0.581217	1956	6	1.6774		FAM60A	7	0.020941	0.10528	1.0	1956	6	-1.6299
LSM11	10	0.022478	0.055487	0.581217	1957	6	1.1981		DEPDC7	11	0.020957	0.12136	1.0	1957	5	-2.6297
SLC30A1	10	0.022478	0.055487	0.581217	1958	6	1.8196		GSTM5	5	0.020962	0.089214	1.0	1958	1	-3.5417
TMEM150B	10	0.022478	0.055487	0.581217	1959	6	2.1959		FN3K	13	0.021007	0.12685	1.0	1959	7	-2.4099
KNTC1	10	0.022478	0.055487	0.581217	1960	6	1.9086		SURF2	9	0.021052	0.11407	1.0	1960	5	-2.421
MRPL51	10	0.022478	0.055487	0.581217	1961	6	1.4069		OAZ3	18	0.021062	0.13162	1.0	1961	11	-1.7198
CCNH	10	0.022478	0.055487	0.581217	1962	6	1.7206		HSPBAP1	10	0.021127	0.11504	1.0	1962	4	-2.6017
ZNF511	10	0.022478	0.055487	0.581217	1963	6	1.916		SGIP1	10	0.021127	0.11504	1.0	1963	6	-2.6992
MALT1	8	0.022506	0.053956	0.581217	1964	5	2.5365		VCAN	10	0.021143	0.117	1.0	1964	6	-1.6483
TPH1	12	0.022528	0.058269	0.585898	1965	4	2.661		PKDREJ	12	0.021153	0.12816	1.0	1965	5	-1.6271
CACNA2D1	12	0.022528	0.058269	0.585898	1966	3	4.2762		FAM9A	6	0.021187	0.095473	1.0	1966	4	-2.4137
HOXA11	12	0.022528	0.058269	0.585898	1967	3	3.4083		PTPRN	16	0.02119	0.13325	1.0	1967	5	-1.9278
SLMO2	10	0.022536	0.056254	0.582883	1968	4	2.591		hsa-mir-548aa-2	7	0.021249	0.10665	1.0	1968	4	-2.713
NDUFS3	10	0.022536	0.056254	0.582883	1969	5	2.4473		SELE	25	0.021255	0.15098	1.0	1969	13	-2.2912
TIMELESS	15	0.02263	0.058265	0.585898	1970	8	2.7012		TSN	4	0.021258	0.08195	1.0	1970	3	-2.9168
ZBTB8A	11	0.022653	0.061172	0.586555	1971	6	2.4625		MS4A1	7	0.0213	0.10896	1.0	1971	2	-3.4205
KIAA0586	13	0.022661	0.061553	0.586555	1972	5	2.854		KSR1	12	0.021376	0.12826	1.0	1972	7	-1.9618
FAF1	13	0.022661	0.061553	0.586555	1973	5	3.5728		TAF1D	4	0.021425	0.083557	1.0	1973	3	-2.816
ARFGAP2	12	0.02272	0.058556	0.585971	1974	7	2.2887		NCOA2	24	0.021441	0.1492	1.0	1974	10	-2.3659
MYO19	11	0.02274	0.061659	0.586555	1975	3	3.6274		CTSL	15	0.021443	0.13048	1.0	1975	7	-2.057
MAP2K5	14	0.022747	0.057769	0.585898	1976	8	2.2345		TFE3	19	0.021495	0.1379	1.0	1976	11	-1.854
RELT	12	0.022747	0.058581	0.585971	1977	6	3.0094		ATXN3L	5	0.021503	0.090192	1.0	1977	3	-2.0095
NKRF	17	0.022775	0.059706	0.586555	1978	8	2.8375		LSS	18	0.02151	0.13689	1.0	1978	8	-2.3512
GBP2	12	0.022778	0.058581	0.585971	1979	4	3.7017		DNTTIP1	12	0.021549	0.12831	1.0	1979	7	-2.2833
SEMA6B	12	0.022797	0.058619	0.585971	1980	6	2.7052		DIO3	11	0.021608	0.12177	1.0	1980	8	-1.5869
hsa-mir-3683	9	0.022815	0.056985	0.585596	1981	6	2.4047		ZC3H15	6	0.021612	0.099015	1.0	1981	4	-2.6514
SF3B3	58	0.022836	0.076707	0.603411	1982	24	2.192		RNF145	14	0.02162	0.13243	1.0	1982	10	-2.144
GMPR2	18	0.022863	0.061729	0.586555	1983	6	3.3091		TAS2R30	7	0.021656	0.11243	1.0	1983	5	-2.3513
ZC3H13	29	0.022869	0.067361	0.586555	1984	9	3.1716		SDCBP	11	0.021657	0.12177	1.0	1984	5	-3.0065
PPM1A	11	0.022882	0.061734	0.586555	1985	4	3.1863		ERN1	11	0.021657	0.12177	1.0	1985	4	-1.6745
hsa-mir-4683	10	0.022889	0.056426	0.583041	1986	5	2.8994		SCUBE3	11	0.021657	0.12177	1.0	1986	6	-2.6404
TSPYL6	11	0.022895	0.061734	0.586555	1987	3	3.9275		LRRC8A	11	0.021657	0.12177	1.0	1987	5	-2.3384
OSR1	11	0.022895	0.061734	0.586555	1988	5	2.9498		MYH1	11	0.021657	0.12177	1.0	1988	4	-2.8458
PARP12	11	0.022925	0.061766	0.586555	1989	5	2.6266		CADM4	11	0.021657	0.12177	1.0	1989	6	-2.3087
OR4K13	12	0.022953	0.060832	0.586555	1990	6	2.6985		ZNF570	9	0.021696	0.11525	1.0	1990	7	-2.0571
POP5	6	0.022963	0.050641	0.576396	1991	2	3.9698		PHGDH	9	0.021696	0.11525	1.0	1991	7	-2.4521
KLF12	12	0.022969	0.060832	0.586555	1992	7	2.5771		LRRTM1	10	0.021711	0.11816	1.0	1992	4	-3.1322
JADE1	11	0.02297	0.061798	0.586555	1993	4	3.0857		NSUN7	10	0.021711	0.11816	1.0	1993	5	-2.1399
HHLA1	10	0.022983	0.056488	0.583041	1994	4	3.4429		PI4K2B	10	0.021711	0.11816	1.0	1994	7	-2.1428
TCHHL1	10	0.022983	0.056488	0.583041	1995	2	4.5823		MCC	20	0.021763	0.1361	1.0	1995	12	-1.8928
HPS4	10	0.022983	0.056488	0.583041	1996	4	3.4023		AVP	8	0.021765	0.11304	1.0	1996	5	-1.9173
STK33	19	0.022985	0.063657	0.586555	1997	10	2.2544		hsa-mir-3127	9	0.021798	0.11649	1.0	1997	6	-2.6153
NUP88	9	0.022991	0.057268	0.585596	1998	6	1.1904		RHNO1	9	0.021798	0.11649	1.0	1998	5	-2.9561
[truncated: 18,448 more rows]
